# Supplementary material for: MiR-210 promotes sensory hair cell formation in the organ of corti
Source: BMC Genomics. 2016 Apr 27;17:309. doi: 10.1186/s12864-016-2620-7 (PMC4848794; doi:10.1186/s12864-016-2620-7)
Supplement: Additional file 1: — Number of miRSeq reads and alignment statistics. (XLSM 8 kb) [file 12864_2016_2620_MOESM1_ESM.xlsm]

## Sheet: Additionalfile1_Riccardi 2015.c
Sample name	Total number of reads	Reads after adapter removal	Aligned to miRBase hairpins	Percent aligned	miR counts
UB-OC1-33C-rep1_mRNA	41509846	36091529	17085373	47.34	16680560
UB-OC1-33C-rep2_mRNA	42727591	38037031	20847102	54.81	20416091
UB-OC1-33C-rep3_mRNA	38349916	34134577	18420910	53.97	18052004
UB-OC1-33C-rep4_mRNA	44198266	39624595	21179244	53.45	20759972
UB-OC1-33C-rep5_mRNA	33354093	29167151	14376637	49.29	14046611
UB-OC1-39C-rep1_mRNA	31358745	27546217	17004189	61.73	16860831
UB-OC1-39C-rep2_mRNA	28863322	25252468	17043168	67.49	16907115
UB-OC1-39C-rep3_mRNA	41578587	36970631	21482487	58.11	21278880
