# Supplementary material for: MiR-210 promotes sensory hair cell formation in the organ of corti
Source: BMC Genomics. 2016 Apr 27;17:309. doi: 10.1186/s12864-016-2620-7 (PMC4848794; doi:10.1186/s12864-016-2620-7)
Supplement: Additional file 3: — Table of miRNA raw counts. Raw counts from sequencing of each of the small miRNA libraries. The number of sequences that correspond to each miRNA is listed. (XLSM 60 kb) [file 12864_2016_2620_MOESM3_ESM.xlsm]

## Sheet: miRs_rawCnts.tx
mirID	33C_1	33C_2	33C_3	33C_4	33C_5	39C_1	39C_2	39C_3
mmu-let-7a-1-3p	783	1715.83	1102.33	1202.5	1000	909.833	713.833	975
mmu-let-7a-2-3p	48.5	55	78	81	47	39	102	39.5
mmu-let-7a-5p	124080	226339	121637	176734	94549.5	210206	145426	396528
mmu-let-7b-3p	3265.5	2402.5	3427	3673	2595	2272	2454.5	2931
mmu-let-7b-5p	15169.9	25623.3	14004.3	19806.9	11290.2	34627.5	33222.5	61456.3
mmu-let-7c-1-3p	900.5	889	841	835	622	180	199	317.5
mmu-let-7c-2-3p	783	1715.83	1102.33	1202.5	997	909.833	714.833	975
mmu-let-7c-5p	150658	252442	143441	205347	116955	274920	216687	501655
mmu-let-7d-3p	12538	12954.5	11277.5	12864	9291	9866.5	6795	11492
mmu-let-7d-5p	26261.5	40906.7	25261.2	34535	20320.5	42670.2	35987.7	65616.5
mmu-let-7e-3p	614	697	634	776	532	801	689	834
mmu-let-7e-5p	24897.8	43172.6	24184.3	32809.5	19191.5	55919.4	42188	98158.2
mmu-let-7f-1-3p	995.5	1171	1323	1207.5	827	836	844.5	1075.5
mmu-let-7f-2-3p	452	540.333	634.333	521	592	310.333	192.333	520
mmu-let-7f-5p	272941	482910	316447	398468	214753	434112	345855	747867
mmu-let-7g-3p	246	230	187	283	155	122	70	202
mmu-let-7g-5p	50196.4	79158.9	54414	73757.3	38243	87508.9	64094.3	143847
mmu-let-7i-3p	298	322	384	458	292	360	346	354
mmu-let-7i-5p	139708	192892	142358	180588	95151.3	301997	247736	404431
mmu-let-7j	12059.7	18772.8	12544.2	17428.3	8854.5	17751.8	15100.8	25134.8
mmu-let-7k	8	8.33333	11.25	3	4	8.66667	6	18.3333
mmu-miR-100-3p	266	340	240	380	224	247	157	228
mmu-miR-100-5p	53257.2	69359	55139.5	61982.7	42632	72274.2	99580.2	68076.8
mmu-miR-101a-3p	19785	28499.8	24649.5	25240.3	18048	22304.5	20685.5	24922.7
mmu-miR-101a-5p	145	141	144	82	137	59	35	53
mmu-miR-101b-3p	22493.5	32051.3	28675.5	30768.3	20800	31135	28296.5	35843.2
mmu-miR-101b-5p	2	0	24	14	3	2	3	3
mmu-miR-101c	566.5	691.833	624	675.333	402	562.5	406	597.167
mmu-miR-103-1-5p	1	12.5	0.5	0	13	9.5	9	4.5
mmu-miR-103-2-5p	59	20.5	16	31	15	47.5	132	63
mmu-miR-103-3p	32658.5	43455	37038.5	44396	27797	56057.5	47746	73890.5
mmu-miR-106a-5p	9.83333	6.66667	9	15.6667	7.5	9.83333	17.5	8.66667
mmu-miR-106b-3p	8137	7230	7155	8757	5410	5793	5245	9156
mmu-miR-106b-5p	5539.33	7139.5	6990	7033	5586	8501	6426	10394.3
mmu-miR-107-3p	5039.5	5950	5261.5	5756	4017	6747.5	5647	7901.5
mmu-miR-107-5p	29	38	39.5	20	15	97	177	59.5
mmu-miR-10a-5p	2761	3012.5	2939	3546	2232	2060.5	2142	2809.5
mmu-miR-10b-3p	356	357	251	289	201	130	107	170
mmu-miR-10b-5p	1708786	2316901	2.14839e+06	2293427	1.37677e+06	1358110	1.32631e+06	1.86344e+06
mmu-miR-1186a	254	187	138	149	145	106	35	225
mmu-miR-1187	8	8	0	8	0	0	7	1
mmu-miR-1191	152	161	147	177	140	161	108	159
mmu-miR-1194	387	331	252	312	296	172	124	305
mmu-miR-1195	195	169	145	144	117	64	79	153
mmu-miR-1196-5p	159	269	219	331	145	327	216	546
mmu-miR-1198-3p	75	66	26	51	47	13	6	39
mmu-miR-1198-5p	951	1110	963	1141	868	1456	1334	1882
mmu-miR-1199-5p	13	5	5	0	2	9	24	15
mmu-miR-122-5p	46	31	13	24	16	68	21	34
mmu-miR-1231-3p	0	6	0	0	9	2	0	5
mmu-miR-1231-5p	14	2	10	3	5	4	12	7
mmu-miR-1247-3p	58	82	51	52	45	30	8	40
mmu-miR-1247-5p	389	306	289	356	212	239	365	328
mmu-miR-1249-3p	2024	1847	2126	1853	1679	1701	1628	1896
mmu-miR-1251-5p	12	4	2	11	0	0	0	0
mmu-miR-125a-3p	1706	1905.5	1510.5	1759	1310.5	1535.5	1440.5	2331.5
mmu-miR-125a-5p	298740	293605	262761	272503	236852	240671	240947	403811
mmu-miR-125b-1-3p	87619	81900	73363.5	91874.5	70803	46532	38270	67005
mmu-miR-125b-2-3p	32145	33984.5	34389	37746.5	31245.5	20956.5	19757.5	24589.5
mmu-miR-125b-5p	303120	341930	296450	317001	259915	250825	340836	309633
mmu-miR-126-3p	519	521	455	645	445	511	421	867
mmu-miR-126-5p	3185	5226	4463	4936	3341	7214	7359	7432
mmu-miR-127-3p	2647	1733	2327	3886	2548	3294	2436	3043
mmu-miR-127-5p	3	1	10	11	2	8	1	9
mmu-miR-128-1-5p	1566	1762	1330	1620	1358	431	404	492
mmu-miR-128-3p	3099	4203	3139	3733	2971	2718	2813	4742
mmu-miR-129-2-3p	4.5	23	10.5	18	29.5	24	22	9
mmu-miR-129-5p	23	17	6	17	12	63	74	79
mmu-miR-1306-3p	140	162	69	127	84	53	99	140
mmu-miR-1306-5p	209	313	278	380	195	190	167	242
mmu-miR-130a-3p	62062	70407	60310.5	78352.5	52784.5	61072.5	62270	66963
mmu-miR-130a-5p	115	130	129	145	110	62	66	57
mmu-miR-130b-3p	215.5	220	244.5	310.5	177.5	529.5	531	396
mmu-miR-130b-5p	53	41	74	64	36	62	20	69
mmu-miR-132-3p	615	781	666	760	517	1386	1590	2198
mmu-miR-132-5p	74	102	98	57	70	320	384	264
mmu-miR-133a-3p	0	2.5	20	14	10.5	11	7	18
mmu-miR-133b-3p	0	1.5	5	2	1.5	0	1	0
mmu-miR-135a-1-3p	0	0	0	0	0	0	0	0
mmu-miR-135a-5p	0	4	0	6	4	0	18.5	4
mmu-miR-135b-3p	17	20	4	44	18	19	14	15
mmu-miR-135b-5p	83	57	28	63	36	71	96.5	71
mmu-miR-136-3p	32	41	31	93	46	72	20	46
mmu-miR-138-5p	171	150	136	144	200	1542	1901	835
mmu-miR-139-5p	28	21	11	29	28	49	54	39
mmu-miR-140-3p	20759	22802	21019	22587	17495	24152	24500	35328
mmu-miR-140-5p	970	1037	919	1287	808	1208	1343	1792
mmu-miR-141-3p	924	658.5	811.5	1317	832	766.5	527	766.5
mmu-miR-142-5p	88	31	37	44	72	50	21	41
mmu-miR-143-3p	17871	25161	20749	23027	16183	31642	27573	45682
mmu-miR-144-3p	5	0	5	9	12	3	9	4
mmu-miR-144-5p	6	0	0	0	4	2	3	0
mmu-miR-145a-3p	38	43	44	32	26	20	30	63
mmu-miR-145a-5p	40	108	78	38	62	96	85	96.5
mmu-miR-146a-5p	97	119.5	113.5	118	185	394.5	266	356.5
mmu-miR-146b-3p	13	0	0	0	17	9	6	10
mmu-miR-146b-5p	20311	22579.5	20707.5	23997	19091	67866.5	73872	69223.5
mmu-miR-147-3p	5228	5326	5691	6754	5080	1237	1466	1476
mmu-miR-147-5p	50	77	94	63	93	12	0	0
mmu-miR-148a-3p	16077	18830	20134	21407.5	14094.5	13653.3	13765.5	17209
mmu-miR-148a-5p	269	395	466	386	346	83	46	133
mmu-miR-148b-3p	34261.5	43725	38630	38200.5	30786.5	39541.8	38360.5	38199
mmu-miR-148b-5p	2243	2471	2466	2649	2047	864	572	1343
mmu-miR-149-3p	12	1	14	0	0	20	25	1
mmu-miR-149-5p	2573	2096	2345	2113	2125	5624	7720	7067
mmu-miR-150-5p	3	86	80	71	62	39	47	101
mmu-miR-151-3p	181501	179384	158849	179157	129050	176420	160851	271942
mmu-miR-151-5p	41576.2	46982.8	40189.3	46307.8	35555.5	46129.2	49819.2	57412.8
mmu-miR-152-3p	1365.5	1813	1567	1732	1232	2139.83	2165	2511
mmu-miR-152-5p	3503	4091	3589	4513	2548	732	366	1603
mmu-miR-153-3p	122	105	91	121	62	97	73	115
mmu-miR-155-3p	780	1151	856	970	700	71	54	137
mmu-miR-155-5p	13043	18869	12672	16660	9434	13434	12388	18971
mmu-miR-15a-3p	800	886	826	588	885	349	215	573
mmu-miR-15a-5p	5751	7323.5	6146	6989.5	5206	8530	8119.33	8971.5
mmu-miR-15b-3p	2075	3063	1816	2461	1639	2020	1668	2147
mmu-miR-15b-5p	18514	20094.5	18358	19449.5	16325	19370	21378	19804.5
mmu-miR-16-1-3p	956	920.5	1241	1347	716	588	682	631
mmu-miR-16-2-3p	527	719	670	913	416	481	546	686
mmu-miR-16-5p	262814	333560	264360	330121	208994	324866	326837	403953
mmu-miR-17-3p	1349	1342	1305	1404	1151	888	1131	1053
mmu-miR-17-5p	9574.58	11916.5	9717.67	12452.2	8354	11802.2	10986.5	15184.7
mmu-miR-181a-1-3p	18775.5	22016	20523	22214.5	14646	12434	12304.3	12195
mmu-miR-181a-2-3p	15807	17407.5	14246	16187	11938.5	12132.5	10802.8	15008
mmu-miR-181a-5p	761660	763584	778742	941104	621993	1079237	1.09205e+06	1027524
mmu-miR-181b-1-3p	932	1840	1207	1546.5	927.5	341	412	697
mmu-miR-181b-2-3p	28	139	111	46.5	67.5	77	32	57
mmu-miR-181b-5p	100434	108548	95656.5	122416	74684	166223	173548	194474
mmu-miR-181c-3p	5648.5	6157.5	5955	6499.5	5030.5	5864.5	4902.83	6757
mmu-miR-181c-5p	38514	41498	40285	47971	34897	57997	59478	52460
mmu-miR-181d-3p	41	6	15	34	18	3	12	10
mmu-miR-181d-5p	17172.5	21105.5	17598	23258.5	13609	34376	31966	45082.5
mmu-miR-182-3p	201	272	189	302	185	67	73	123
mmu-miR-182-5p	766822	968622	849496	963668	589372	370669	297616	742725
mmu-miR-183-3p	1330	4598	3671	1592	2557	739	985	993
mmu-miR-183-5p	158158	155579	131804	185734	108051	88460	87117	161532
mmu-miR-1839-3p	49	40	53	106	95	56	141	175
mmu-miR-1839-5p	1291	1919	1494	1857	1007	2451	2327	3627
mmu-miR-184-3p	89	48	91	193	98	43	24	43
mmu-miR-1843a-3p	0	0	0	24.5	13	12	15	4
mmu-miR-1843a-5p	814	924	787.5	874.5	609	585	473.5	905.5
mmu-miR-1843b-3p	285	421	431	378.5	286	150	145	455
mmu-miR-1843b-5p	664	784	750.5	729.5	520	632	585.5	820.5
mmu-miR-185-3p	30	78	18	57	70	58	139	152
mmu-miR-185-5p	263	358	253	391	347	681	1008	631
mmu-miR-186-3p	101	87	87	54	63	27	30	57
mmu-miR-186-5p	99547	101229	98613	121580	88846	91332	71361	118764
mmu-miR-187-3p	115	93	157	168	116	587	744	700
mmu-miR-187-5p	0	0	7	23	5	46	20	28
mmu-miR-188-3p	123	130	151	194	142	128	167	112
mmu-miR-188-5p	246	287	315	320	176	258	270	355
mmu-miR-1893	0	0	0	0	0	0	0	0
mmu-miR-18a-3p	2140	2014	2231	2299	1817	1899.5	2669	1706
mmu-miR-18a-5p	2319.5	2707	2209.5	3174	2085.5	2122.5	2234	2346.5
mmu-miR-18b-3p	0	0	0	0	0	0.5	0	0
mmu-miR-190a-3p	13	37	4	7	5	14	37	38
mmu-miR-190a-5p	326	521	362	415	261	674	605	1110
mmu-miR-190b-3p	0	3	0	0	5	0	0	14
mmu-miR-190b-5p	31	93	59	70	31	203	154	320
mmu-miR-191-3p	273	313	193	253	179	322	281	443
mmu-miR-191-5p	474715	504594	448625	557745	419063	548576	640644	719725
mmu-miR-192-3p	30	14	0	9	3	0	5	10
mmu-miR-192-5p	37209	47293.5	46154	45357.5	30177.5	44044	33093	64733.5
mmu-miR-1927	4	8	32	17	17	4	12	2
mmu-miR-1929-5p	8	57	60	38	13	36	12	27
mmu-miR-1930-3p	8	0	6	14	6	4	0	14
mmu-miR-1930-5p	27	44	42	24	25	6	0	24
mmu-miR-1931	15	18	4	23	10	11	2	9
mmu-miR-1932	12	0	0	19	7	3	0	6
mmu-miR-1933-3p	296	265	208	288	190	136	61	98
mmu-miR-1933-5p	7	0	9	0	0	9	0	5
mmu-miR-1934-3p	16	1	11	1	13	10	15	41
mmu-miR-1934-5p	30	57	42	38	39	39	61	63
mmu-miR-1935	64	42	19	48	40	44	81	73
mmu-miR-1936	21	0	0	13	0	0	0	4
mmu-miR-1938	0	4	5	1	0	0	9	13
mmu-miR-193a-3p	1438.5	1797	1629	1693	1568	727	538	879
mmu-miR-193a-5p	101	192	164	178	130	50	54	66
mmu-miR-193b-3p	441.5	706	423	495	401	516	369	673
mmu-miR-193b-5p	10	6	17	0	10	17	8	18
mmu-miR-194-2-3p	0	15	30	21	0	15	19	23
mmu-miR-194-5p	810	1000	836	867	714	1158	1224	1496
mmu-miR-1940	0	4	5	0	0	2	4	13
mmu-miR-1941-3p	25	14	14	6	12	35	28	39
mmu-miR-1941-5p	0	6	6	4	0	5	0	6
mmu-miR-1942	0	0	0	0	0	0	0	0
mmu-miR-1943-3p	12	7	3	10	12	18	34	3
mmu-miR-1943-5p	620	650	552	633	490	1105	1585	1353
mmu-miR-1945	11	33	21	53	50	51	57	58
mmu-miR-1946a	8	8	6	7	8.5	1	9	1
mmu-miR-1946b	2	3	6	1	11.5	0	0	0
mmu-miR-1947-5p	590	556	526	506	452	457	363	695
mmu-miR-1948-3p	67	156	121	161	97	260	314	347
mmu-miR-1948-5p	34	60	21	81	22	94	89	165
mmu-miR-1949	3	20	0	25	6	5	8	6
mmu-miR-1950	22	28	33	26	4	18	22	23
mmu-miR-1951	0	0	0	0	0	0	0	11
mmu-miR-1953	15	31	32	28	28	34	47	28
mmu-miR-1954	0	0	0	1	0	0	0	1
mmu-miR-1955-3p	82	6	26	28	18	63	39	52
mmu-miR-1955-5p	83	73	47	31	20	40	61	79
mmu-miR-1957a	27	36	44	35	24	15	16	32
mmu-miR-1957b	23	14	6	7	12	13	24	15
mmu-miR-195a-3p	11	6.5	3	0	10	6	15	10
mmu-miR-195a-5p	66	71	30.5	61	23.5	118	141.333	109
mmu-miR-1960	0	6	21	5	25	34	30	68
mmu-miR-1964-3p	596	399	511	465	359	653	702	1143
mmu-miR-1964-5p	15	8	12	18	0	4	15	27
mmu-miR-1965	366	499	380	563	366	533	430	592
mmu-miR-1966-3p	30	19	14	13	10	19	7	2
mmu-miR-1966-5p	0	2	0	0	0	0	8	0
mmu-miR-1968-5p	0	11	11	4	0	39	12	64
mmu-miR-1969	26	61	34	54	26	5	32	27
mmu-miR-196a-5p	41	64	46	35	22	225	206	283
mmu-miR-196b-3p	0	0	0	0	0	0	0	0
mmu-miR-196b-5p	0	0	17	7	0	0	0	5
mmu-miR-1971	0	0	0	0	0	0	0	0
mmu-miR-1981-3p	194	219	183	251	161	244	205	476
mmu-miR-1981-5p	128	218	191	146	111	161	156	228
mmu-miR-1982.1-3p	23	30	25	29	52	22	76	48
mmu-miR-1983	333	401	435	366	257	435	455	704
mmu-miR-199a-3p	527	592.5	529.5	673.5	380.5	679	530.5	838.5
mmu-miR-199a-5p	226	220	208	252.5	192	187	122	158
mmu-miR-199b-3p	463	518.5	471.5	641.5	332.5	640	516.5	822.5
mmu-miR-199b-5p	14	0	7	2.5	0	13	24	12
mmu-miR-19a-3p	2990.5	3304	3473	4229	2961.5	5323	5416.5	6438.5
mmu-miR-19a-5p	97	114	71	139	87	45	48	112
mmu-miR-19b-1-5p	15	65	42	40	27	12	11	30
mmu-miR-19b-3p	13078.5	14557	15162	16086	12256.5	16544	16817.5	17931.5
mmu-miR-1b-3p	24	17	21	21	16	0	24	8
mmu-miR-1b-5p	0	0	4	0	5	0	0	3
mmu-miR-200a-3p	51	38.5	52.5	65	36	110.5	97	75.5
mmu-miR-200b-3p	52.5	38	51	64	60	306	336	480
mmu-miR-200c-3p	12.5	15	7	46	12	23	10	33
mmu-miR-201-5p	0	3	14	11	0	2	9	7
mmu-miR-203-3p	270	293	250	364	205	128	223	329
mmu-miR-204-3p	0	14	21	14	7	16	8	44
mmu-miR-204-5p	49027.5	49619.5	47243.5	52070	41769.5	45929.5	57811.5	56599.5
mmu-miR-205-3p	0	0	0	0	0	0	0	0
mmu-miR-205-5p	47	93	122	94	91	194	192	180
mmu-miR-206-3p	22	80	45	77	61	116	215	32
mmu-miR-208b-3p	6	13	3	10	13	30	27	26
mmu-miR-20a-3p	352	362	310	346	218	226	370	304
mmu-miR-20a-5p	6620.75	10672.3	8027.67	10670.5	6672.5	13379.8	11517	16658
mmu-miR-20b-5p	1.25	6	4.83333	5.16667	1.5	4.16667	4	3.83333
mmu-miR-210-3p	23257	20954	21202	23213	17892	10783	11101	11702
mmu-miR-210-5p	2650	2933	2571	2933	2172	567	535	859
mmu-miR-211-5p	104.5	106.5	116.5	135	82.5	69.5	148.5	90.5
mmu-miR-212-3p	204	292	240	273	183	768	1062	942
mmu-miR-212-5p	76	121	115	98	112	467	839	457
mmu-miR-2137	25	61	20	20	28	35	54	29
mmu-miR-214-5p	11	5	0	0	0	0	0	0
mmu-miR-215-5p	85	59.5	32	75.5	194.5	142	136	124.5
mmu-miR-217-5p	0	0	0	0	0	0	0	31
mmu-miR-218-1-3p	443.5	452	337.5	478.5	299.5	238	311	358.5
mmu-miR-218-5p	2957	3897	3733	3877	2903	4464	4169	4291
mmu-miR-219-1-3p	131	157	117	162	89	163	194	222
mmu-miR-219-5p	6	24	26	34	44	61	24	43
mmu-miR-21a-3p	86900	108022	110949	103477	113692	77334	88092	85756
mmu-miR-21a-5p	2.63294e+06	3.75777e+06	3.51755e+06	3.85872e+06	2.40322e+06	2.53355e+06	2370631	2.92163e+06
mmu-miR-21b	35.1667	69.3333	66.6667	65.3333	42.8333	56.8333	67	50.8333
mmu-miR-21c	32.6667	63.8333	58.1667	56.3333	40.3333	48.3333	57.5	39.8333
mmu-miR-22-3p	1659157	1713976	1.56051e+06	1.7891e+06	1.46858e+06	1.56737e+06	1.50247e+06	1.74605e+06
mmu-miR-22-5p	617	788	565	830	594	660	742	732
mmu-miR-221-3p	19413	22735	20472	24777	18061	39272	29988	48547
mmu-miR-221-5p	7142	7162	6685	9279	5450	3694	2554	6130
mmu-miR-222-3p	20484	22435	19060	22680	15915	17845	13455	25937
mmu-miR-222-5p	1399	1559	1406	1792	1188	353	338	414
mmu-miR-223-3p	8	0	0	0	0	2	4	3
mmu-miR-224-3p	14	4	30	36	8	17	14	8
mmu-miR-224-5p	1126	1279	1179	1225	878	2171	2495	2499
mmu-miR-23a-3p	24210.5	32799	27868	30596	21779	24647	23011	35200.5
mmu-miR-23a-5p	22	63	13	44	15	9	17	30
mmu-miR-23b-3p	11329.5	13935	13997	13371	10402	9431	8952	14418.5
mmu-miR-23b-5p	13	45	4	7	8	0	3	16
mmu-miR-24-1-5p	221	364	400	293	296	147	246	179
mmu-miR-24-2-5p	14488	22820	17558	17127	14755	11443	9478	14567
mmu-miR-24-3p	41582	50879	45852	53424	39093	58703	69844	71055
mmu-miR-25-3p	134252	160230	133014	154701	100137	257186	281252	306917
mmu-miR-25-5p	1281	1361	1329	1411	956	411	321	823
mmu-miR-26a-1-3p	68	45	33	59	24	27	68	56
mmu-miR-26a-2-3p	139	257	205	261	146	195	192	129
mmu-miR-26a-5p	237576	321247	258013	290280	209936	251365	211696	340128
mmu-miR-26b-3p	792	687	708	689	537	744	1161	788
mmu-miR-26b-5p	33658.5	58930	43473	52645.5	32233.5	65127	56746.5	99417.5
mmu-miR-27a-3p	80658	112980	98486.5	101872	83223	106496	120333	128860
mmu-miR-27a-5p	3471	4617	3593	4129	2869	1663	1027	2189
mmu-miR-27b-3p	771838	1.09802e+06	847288	1.01273e+06	705715	962702	990696	1.0743e+06
mmu-miR-27b-5p	4428	4938	4721	4881	3179	1209	1245	1774
mmu-miR-28a-3p	11028	12475	11389	13760	7903	19653	14613	29538
mmu-miR-28a-5p	13001.7	18100.8	14017.8	17413.3	11007	11031.2	9540.17	16626.2
mmu-miR-28b	5.5	9	6.5	5.5	3.5	8	5.5	9.33333
mmu-miR-28c	77.6667	142.833	109.333	171.333	84	110.667	99.1667	173.667
mmu-miR-292-5p	0	0	0	0	9	4	0	0
mmu-miR-297a-3p	8.66667	15	21.6667	13	6.66667	10	12.3333	15.6667
mmu-miR-297a-5p	77	127	111	113	63	29	66	47
mmu-miR-297b-3p	8.66667	15	21.6667	13	6.66667	10	12.3333	15.6667
mmu-miR-297b-5p	34	42	52.5	62	16	45	42	38
mmu-miR-297c-3p	8.66667	15	21.6667	13	6.66667	10	12.3333	15.6667
mmu-miR-297c-5p	0	14	3.5	6.5	8	8	0	10
mmu-miR-298-5p	8	26	10	19	4	51	51	41
mmu-miR-299a-3p	0	4	16	6	0	3	3	5
mmu-miR-29a-3p	72254.5	86463.5	76324	89865.5	69634	102776	138933	95955
mmu-miR-29a-5p	403	586	688	573	376	395	400	395
mmu-miR-29b-1-5p	152	174	128	227	102.5	51	78.5	115
mmu-miR-29b-2-5p	0	0	7	0	3.5	5	15.5	0
mmu-miR-29b-3p	4833	5938.5	5493.5	5739	4637	5361.5	6307.5	5126.5
mmu-miR-29c-3p	635.5	852	837.5	883.5	606	823.5	1054.5	938.5
mmu-miR-29c-5p	51	60	35	36	16	55	53	38
mmu-miR-300-3p	21.5	31.5	30	63.5	28	65.5	39.5	94.5
mmu-miR-301a-3p	37320	37015	39012.5	48096	34663.5	46845	44006.5	46498.5
mmu-miR-301a-5p	324	283	330	334	254	98	45	139
mmu-miR-301b-3p	41	49	97.5	55	50.5	66	75.5	129.5
mmu-miR-3057-3p	0	6	0	0	0	0	0	1
mmu-miR-3057-5p	507	321	396	336	369	1254	1152	1240
mmu-miR-3058-3p	45	76	87	15	44	120	148	104
mmu-miR-3060-3p	22	44	84	68	9	7	10	60
mmu-miR-3060-5p	0	0	0	11	0	0	0	0
mmu-miR-3061-3p	177	226	271	144	111	251	306	411
mmu-miR-3061-5p	45	74	68	78	76	130	66	102
mmu-miR-3063-3p	250	216	191	266	200	193	252	230
mmu-miR-3063-5p	0	9	0	0	0	5	0	0
mmu-miR-3064-3p	5	0	0	0	0	11	5	11
mmu-miR-3064-5p	23	12	9	5	1	13	0	15
mmu-miR-3066-3p	101	37	35	73	26	5	11	22
mmu-miR-3066-5p	286	410	343	569	231	187	234	366
mmu-miR-3068-3p	369	628	521	710	416	544	344	565
mmu-miR-3068-5p	5	24	27	62	46	70	134	127
mmu-miR-3069-3p	11	50	26	63	29	3	5	14
mmu-miR-3069-5p	0	2	9	0	1	8	0	0
mmu-miR-3074-1-3p	181	278	171	165	168	145	329	171
mmu-miR-3074-5p	123	172	165	216	119	101	87	167
mmu-miR-3075-5p	14	29	1	30	4	0	9	26
mmu-miR-3076-3p	114	79	93	33	43	62	47	54
mmu-miR-3077-3p	5	0	0	0	7	0	11	8
mmu-miR-3079-5p	0	0	0	0	0	0	0	0
mmu-miR-3080-3p	0	0	0	4	0	2	3	0
mmu-miR-3081-3p	27	75	13	41	14	39	82	44
mmu-miR-3082-3p	476	351	275	355	353	417	299	327
mmu-miR-3082-5p	6	0	0	13	0	0	1	0
mmu-miR-3083-5p	5	11	2	0	0	0	0	0
mmu-miR-3084-3p	267	310	534	349	306	265	405	281
mmu-miR-3084-5p	10	22	9	3	0	2	20	1
mmu-miR-3086-5p	0	18	10	7	0	39	17	21
mmu-miR-3087-5p	0	0	0	0	0	0	0	0
mmu-miR-3089-3p	127	121	100	67	57	87	110	78
mmu-miR-3091-3p	57	33	17	56	79	4	16	22
mmu-miR-3091-5p	31	40	33	29	64	12	7	31
mmu-miR-3092-3p	40	69	97	87	68	77	74	91
mmu-miR-3093-5p	5	12	8	15	5	0	5	5
mmu-miR-3094-3p	10	0	0	11	4	1	7	3
mmu-miR-3094-5p	0	0	6	0	0	0	0	3
mmu-miR-3095-3p	17	34	9	12	0	0	11	4
mmu-miR-3095-5p	10	0	0	0	2	0	0	0
mmu-miR-3096a-3p	30	44	53.5	50	26.5	46	38.5	27.5
mmu-miR-3096a-5p	500.5	705	565.5	479.5	430.5	484	451.5	887.5
mmu-miR-3096b-3p	77	130	87.5	97	84.5	111	79.5	145.5
mmu-miR-3096b-5p	740.5	1034	785.5	661.5	565.5	683	677.5	1191.5
mmu-miR-3097-5p	0	5	7	0	7	0	0	0
mmu-miR-3098-3p	25	33	33	34	23	42	106	57
mmu-miR-3098-5p	6	39	33	52	54	32	38	41
mmu-miR-3099-3p	7	22	3	29	27	22	49	30
mmu-miR-30a-3p	27458.5	38470.5	27388	36510	19047.5	30820.5	31485.5	39726
mmu-miR-30a-5p	945331	1.10284e+06	1.04686e+06	1.23161e+06	799529	666134	574643	904190
mmu-miR-30b-3p	581	598	542	650	417	243	291	420
mmu-miR-30b-5p	12862.3	31840	22691	17970.5	17262	7199.33	5879	11953.2
mmu-miR-30c-1-3p	915.5	1059.5	641.5	942	663	528.5	396	821
mmu-miR-30c-2-3p	3491.5	5049.5	3300.5	4327	2545	2119.5	1379	3305
mmu-miR-30c-5p	37465	60548	47896	53138.5	39153	25120	20715	42881.5
mmu-miR-30d-3p	5997.5	7783.5	6558	7971	5555	3960	3831.5	4147
mmu-miR-30d-5p	254568	274869	263753	292676	223933	190197	155027	258145
mmu-miR-30e-3p	13954	19677	15988	18881	10951.5	13980.5	14029	18120
mmu-miR-30e-5p	138039	159505	152366	178529	132945	106947	99821.8	141567
mmu-miR-30f	1	0	1	1	5	1	1	1
mmu-miR-31-3p	1242	1398	1737	1329	1502	801	1024	1047
mmu-miR-31-5p	71071	85783	72609	86181	61528	130139	114134	163907
mmu-miR-3101-5p	0	0	0	1	3	0	0	8
mmu-miR-3102-5p	0	27	0	15	14	81	26	40
mmu-miR-3102-5p.2-5p	10	39	64	26	27	236	182	167
mmu-miR-3103-3p	12	46	30	32	20	21	36	13
mmu-miR-3103-5p	0	0	0	0	0	5	0	0
mmu-miR-3105-3p	258	324	273	401	205	298	426	288
mmu-miR-3105-5p	0	12	13	7	6	14	35	8
mmu-miR-3107-5p	12274.5	12329.5	10949.5	13798	8679.5	15995.5	18352.5	22012.5
mmu-miR-3108-5p	4	39	0	19	26	24	7	23
mmu-miR-3109-3p	180	176	156	242	106	162	117	186
mmu-miR-3109-5p	21	37	25	33	18	60	25	28
mmu-miR-3110-5p	24	16	23	11	20	11	9	12
mmu-miR-3112-3p	3	0	0	7	5	0	0	0
mmu-miR-3112-5p	1	13	22	7	5	10	12	0
mmu-miR-32-3p	73	128	77	79	26	12	29	91
mmu-miR-32-5p	220	436	362	589	321	588	677	596
mmu-miR-320-3p	5000	6971	4917	6279	4350	14249	11764	20789
mmu-miR-320-5p	6	1	6	3	7	0	8	5
mmu-miR-322-3p	3884	4027	3169	5396	2818	2555	2200	3745
mmu-miR-322-5p	24880	35520	27633	35202	22415	31606	28105	36270
mmu-miR-324-3p	520	644	468	500	407	497	504	605
mmu-miR-324-5p	324	392	304	459	290	335	411	339
mmu-miR-326-3p	99	126	97	115	85	89	127	121
mmu-miR-328-3p	4125	1352	3286.5	3047	3421	6925	8184	7794
mmu-miR-328-5p	0	0	0	11	0	0	9	7
mmu-miR-33-3p	46	82	89	31	64	20	28	45
mmu-miR-33-5p	409	479	412	477	393	242	235	282
mmu-miR-330-3p	25	15	8	41	21	10	33	19
mmu-miR-330-5p	192	211	231	240	184	237	235	239
mmu-miR-331-3p	720	681	683	644	564	722	568	781
mmu-miR-331-5p	175	218	129	86	149	107	161	115
mmu-miR-335-3p	200	254	269	133	256	1598	1780	2779
mmu-miR-335-5p	179	175	135	173	124	581	737	711
mmu-miR-338-3p	19	39	21	54	21	106	47	97
mmu-miR-338-5p	4	18	0	2	0	4	20	13
mmu-miR-339-3p	605	961	745	934	553	505	650	470
mmu-miR-339-5p	875	675	749	932	775	667	994	579
mmu-miR-340-3p	629	699	547	679	562	534	580	851
mmu-miR-340-5p	10571	17672	14936	16370	10180	11311	9353	13849
mmu-miR-342-3p	4954	5147	5281	5874	4283	6373	9584	6290
mmu-miR-342-5p	35	85	53	88	55	73	43	62
mmu-miR-344-3p	39	137.5	138	128	86	211.5	176.5	211.5
mmu-miR-344b-3p	37	89.5	71	83	16	90.5	65.5	88
mmu-miR-344c-3p	0	12	8	3	2	4	14	15.5
mmu-miR-344d-3-5p	12	36	20	14	24	42	41	57
mmu-miR-344d-3p	915	698	759	863	639	879	671	1504
mmu-miR-345-3p	1911	2410	1851	2097	1543	3553	2891	4802
mmu-miR-345-5p	882	964	913	871	826	965	896	959
mmu-miR-3470a	478	415.5	316.5	446.5	346	87.5	114	241
mmu-miR-3470b	1426	1323	1137.5	1469.5	1049	334.5	203	831.5
mmu-miR-3471	0	3	22	4	0	0	0	5
mmu-miR-3473a	16	10	13	5	8.5	15	15	8
mmu-miR-3473b	30	89.5	56	35.5	38	27	46	41.5
mmu-miR-3473d	440	399	356	469	329	127	128	286
mmu-miR-3473e	29	14.5	14	26.5	15.5	10	12	15.5
mmu-miR-34a-3p	15	71	28	53	33	38	91	92
mmu-miR-34a-5p	1362	1933	1415	1880	1346	9882	9267	12849
mmu-miR-34b-3p	348	435	359	518	331	790	949	1530
mmu-miR-34b-5p	1365	1325.5	1296.5	1685	1077.5	3123.5	2545	3713
mmu-miR-34c-3p	118	181	210	131	134	310	298	539
mmu-miR-34c-5p	28387	31279.5	28401.5	36472.5	23663.5	99307.5	96418	93534
mmu-miR-350-3p	832	902	1233	1112	907	837	1034	802
mmu-miR-350-5p	1789	1468	1787	1717	1466	1743	1912	1810
mmu-miR-351-3p	105	184	161	85	87	81	98	85
mmu-miR-351-5p	79365	70835	66108	73114	61422	48007	40245	76665
mmu-miR-3572-3p	7	7	15	11	0	7	17	19
mmu-miR-3572-5p	0	0	0	0	0	0	0	0
mmu-miR-361-3p	809	833	581	1102	621	1210	1160	1250
mmu-miR-361-5p	2694	3245	2702	3505	2482	2604	2479	3589
mmu-miR-362-3p	442	593	527	645	544	850	638	1001
mmu-miR-362-5p	258	391	324	264	184	391	553	570
mmu-miR-365-1-5p	11	6.5	0	8	17	2	7	24
mmu-miR-365-2-5p	428	397.5	316	364	293	92	67	158
mmu-miR-365-3p	3349	3674	3159	3737	2847	3041	3210	3059
mmu-miR-369-3p	70	65	49	86	67	158	48	122
mmu-miR-374b-5p	430	529	438	467	478	889	1003	745
mmu-miR-375-3p	13927	8961	10702	19485	11658	16262	10155	12596
mmu-miR-378a-3p	72141.8	88509.8	73249.1	84146.2	56651.5	92882.9	83771.7	139273
mmu-miR-378a-5p	632	479	489	635	440	509	710	591
mmu-miR-378b	134.417	179.5	141.417	178.667	114.833	149.083	122.167	198.417
mmu-miR-378c	6602.25	7754.17	6723.08	7993.83	5363.17	4887.58	4043.17	7339.42
mmu-miR-378d	826.583	982.5	858.417	955.333	637.5	796.417	571	1429.25
mmu-miR-381-3p	34.5	28.5	53	53.5	34	72.5	44.5	66.5
mmu-miR-3960	5	16	4	6	7	0	8	9
mmu-miR-3962	0	0.5	1	1.5	0	1	1	1.5
mmu-miR-3963	368.5	406	349.5	302	426	156	160.5	180
mmu-miR-3966	11	11	13.5	17.5	5.5	10.5	7.5	17.5
mmu-miR-3967	15.5	14.5	23	13.5	22.5	13.5	17	19
mmu-miR-3968	1485.5	1560	1420.5	1300	1502	694	831.5	908
mmu-miR-3969	0	0	0	0	0	0	0	0
mmu-miR-3970	3.5	7.5	9.5	5	4	13	19	24.5
mmu-miR-409-3p	24	35	37	52	36	58	29	59
mmu-miR-410-3p	104	95	88	134	78	263	162	198
mmu-miR-411-5p	123	95	98	149	105	180	127	140
mmu-miR-412-5p	0	0	1	4	0	1	2	2
mmu-miR-421-3p	3793	4919	4090	4962	3057	4505	5210	4810
mmu-miR-421-5p	38	73	66	48	24	33	51	38
mmu-miR-423-3p	34980	27097	31659	33971	31618	23431	25092	41514
mmu-miR-423-5p	4198	4897	3908	4566	3631	4751	3990	4782
mmu-miR-425-3p	179	226	147	192	210	303	418	554
mmu-miR-425-5p	5238	5399	4898	6074	4223	8289	8238	8841
mmu-miR-429-3p	154	109	127	225	130	208	120	189
mmu-miR-434-3p	89	51	59	122	73	112	52	82
mmu-miR-449a-3p	0	28	21	8	13	0	5	0
mmu-miR-449a-5p	493	828	599	734	567	986	849	971
mmu-miR-449b	0	10	0	0.5	13	3	0	0
mmu-miR-449c-3p	4	0	0	0	0	0	0	0
mmu-miR-449c-5p	30	21	38	19	41	26	7	17
mmu-miR-450a-1-3p	0	31	21	23	3	5	13	41
mmu-miR-450a-2-3p	7	8	0	14	0	8	6	0
mmu-miR-450a-5p	855	1542	1181	1332	1119	2784	2592	2553
mmu-miR-450b-3p	22	64	62	38	31	89	55	75
mmu-miR-450b-5p	3232	4801	4283	4648	3365	9605	8832	9271
mmu-miR-451a	65	86	105	61	55	109	86	95
mmu-miR-452-3p	30	2	9	0	7	7	15	23
mmu-miR-452-5p	117	234	232	197	137	160	168	255
mmu-miR-455-3p	274	259	225	316	184	504	424	705
mmu-miR-455-5p	207	322	293	212	258	521	392	538
mmu-miR-466a-5p	10.8333	36.1667	47.1667	45.5	25.6667	18	27.1667	27.5
mmu-miR-466b-3p	0	9	3	1	0	0	0	6
mmu-miR-466b-5p	0	10	3	0.5	0	2	2.83333	2
mmu-miR-466c-5p	108.5	165	134.5	98	132	94.5	102	106.5
mmu-miR-466d-3p	43	102	32	69	49	68	75	66
mmu-miR-466d-5p	52.8333	85	47.5	72.6667	67.8333	50.3333	36	44.5
mmu-miR-466e-5p	0	10	3	0.5	0	2	2.83333	2
mmu-miR-466f	5.5	1.5	8.5	7.5	3	10.5	3	7
mmu-miR-466f-3p	31.5	105.5	59	29	53	51	86.5	29
mmu-miR-466f-5p	5.5	1.5	8.5	7.5	3	10.5	3	7
mmu-miR-466g	118	129	98	89	81	48	88	69
mmu-miR-466h-3p	33	38	25	33	12	20	17	12
mmu-miR-466h-5p	185	79	88	144	65	49	103.5	81
mmu-miR-466i-3p	8.5	12.5	10	0	9	8	2.5	3
mmu-miR-466i-5p	6	1	8	1	5	0	0	0
mmu-miR-466k	0	0	0	5	0	0	0.333333	0
mmu-miR-466l-3p	0	0	6	0	5	0	0	0
mmu-miR-466l-5p	0.666667	3.66667	1.16667	1.66667	1	0.833333	1.5	1
mmu-miR-466m-3p	0	0	2	0	0	0	3	0
mmu-miR-466n-3p	14	89	22	55	48	40	18	43
mmu-miR-466n-5p	52.8333	85	47.5	72.6667	67.8333	50.3333	36	44.5
mmu-miR-466o-3p	11	5	0	0	0	0	7	1
mmu-miR-466p-5p	16.3333	49.1667	42.1667	37	19.6667	22	26.3333	10
mmu-miR-467b-3p	0	0	0	4	0	0	1	0
mmu-miR-467c-3p	10.5	3.5	3	2.5	4	2	16	0
mmu-miR-467c-5p	869.25	1105	1090.33	976.333	650	785.5	685	1003
mmu-miR-467d-5p	1038.25	1449.5	1107.33	1315.83	865	532.5	457	764
mmu-miR-467e-3p	10.5	15.5	5	15.5	4	6	0	3
mmu-miR-467e-5p	291.75	694	276.333	445.333	308	327	288.5	321.5
mmu-miR-467h	0.75	4.5	1	0.5	0	1	1.5	0.5
mmu-miR-470-5p	9	6	0	12	4	5	0	4
mmu-miR-484	37597	33762	38410	37720	36563	37546	38381	58506
mmu-miR-485-3p	4	0	2	1	0	6	0	1
mmu-miR-486-3p	12	15	3	16	18	22	18	29
mmu-miR-486-5p	12299.5	12441.5	11029.5	13900	8761.5	16154.5	18479.5	22105.5
mmu-miR-491-3p	14	0	1	8	18	0	0	7
mmu-miR-491-5p	18	3	11	13	18	0	9	8
mmu-miR-494-3p	0	0	15	0	8	0	0	0
mmu-miR-497-5p	41	53	92	66	47	117	70	133
mmu-miR-500-3p	517.5	382	451	431	411	704	761	637.5
mmu-miR-500-5p	33	0	37	14	12	20	29	3
mmu-miR-501-3p	3106.5	3107	2632	2498	1961	3310	4498	3319.5
mmu-miR-501-5p	55	3	61	22	13	23	60	24
mmu-miR-503-3p	216	424	287	344	229	327	260	327
mmu-miR-503-5p	99	100	94	133	82	65	76	142
mmu-miR-505-3p	24	52	23	6	11	41	26	27
mmu-miR-505-5p	0	4	5	0	4	0	0	2
mmu-miR-5097	1292	855	801	943	951	1422	1790	1706
mmu-miR-5099	776529	754866	701730	834588	589898	315814	202337	392388
mmu-miR-5100	57	41	11	13	27	20	24	25
mmu-miR-5101	0	7	10	0	0	0	0	14
mmu-miR-5104	0	0	8	1	0	0	0	0
mmu-miR-5105	38	21	12	48	32	81	25	50
mmu-miR-5106	1	0	1	0	1	1	0	7
mmu-miR-5107-3p	193	268	178	296	160	81	168	116
mmu-miR-5107-5p	27	62	59	39	45	25	20	18
mmu-miR-5109	1486	1751	1449	1606	1414	787	495	807
mmu-miR-5113	0	7	0	0	2	10	22	4
mmu-miR-5114	160	120	134	138	104	71	77	65
mmu-miR-5115	737	890	564	1009	691	1009	1213	898
mmu-miR-5116	9	3	0	3	0	4	7	5
mmu-miR-5117-3p	871	997	863	780	636	521	537	581
mmu-miR-5117-5p	0	8	2	5	9	13	15	15
mmu-miR-5119	0	4	6	1	1	0	0	0
mmu-miR-5121	25	73	72	93	58	97	113	77
mmu-miR-5122	7	14	19	19	7	8	8	11
mmu-miR-5123	38	17	17	47	19	26	14	47
mmu-miR-5124b	0	0	0	0	0	0	0	0
mmu-miR-5125	11	0	7	8	4	9	2	6
mmu-miR-5126	21	31	16	20	19	28	23	26
mmu-miR-5128	43	80	64	58	38	13	8	5
mmu-miR-5129-3p	0	18	0	0	0	4	0	12
mmu-miR-5129-5p	0	0	0	0	0	0	0	0
mmu-miR-5132-5p	4	11	7	0	0	6	0	0
mmu-miR-5134-3p	0	6	5	1	5	6	3	5
mmu-miR-532-3p	337	521	334	436	349	266	362	392
mmu-miR-532-5p	10122	12846	10836	12813	8329	11195	9988	15700
mmu-miR-540-3p	5	2	12	11	6	21	7	12
mmu-miR-541-5p	490	331	432	556	424	708	424	602
mmu-miR-542-3p	2783	3488	3487	3464	2322	5024	5224	5442
mmu-miR-542-5p	153	67	107	74	66	164	217	194
mmu-miR-543-3p	0	2	0	0	0	0	0	8
mmu-miR-547-3p	0	0	0	0	6	6	0	7
mmu-miR-5615-3p	0	0	0	0	0	0	0	0
mmu-miR-5615-5p	27	18	31	34	12	10	6	31
mmu-miR-5616-5p	0	7	14	0	0	0	10	0
mmu-miR-5619-3p	13	11	12	3	8	15	4	1
mmu-miR-5620-5p	0	11	16	6	10	0	3	2
mmu-miR-5622-5p	0	0	0	0	0	0	0	4
mmu-miR-5709	0	0	0	0	0	0	0	13
mmu-miR-574-3p	621	746	656	770	580	1279	1423	1319
mmu-miR-574-5p	248	405	174	271	119	403	569	510
mmu-miR-582-3p	681	786	775	556	577	1126	1415	1828
mmu-miR-582-5p	18	49	78	111	47	96	157	121
mmu-miR-592-5p	8	2	4	0	15	6	0	12
mmu-miR-598-3p	230	142	290	317	145	1235	1571	1100
mmu-miR-615-3p	14	6	8	2	11	6	1	25
mmu-miR-615-5p	0	0	0	0	0	0	0	0
mmu-miR-6236	24	16	11	4	32	24	16	26
mmu-miR-6238	14	3	2	13	9	13	0	11
mmu-miR-6239	0	8	0	0	2	6	3	9
mmu-miR-6240	302	337	242	253	168	280	144	208
mmu-miR-6243	1213	2002	1233	1643	1204	1239	596	1477
mmu-miR-6363	4	3.5	3	6	2	2	0	3.5
mmu-miR-6390	7	22	15	17	16	12	2	16
mmu-miR-6399	66	67	45	44	26	0	31	16
mmu-miR-6412	18	26	20	17	22	14	9	18
mmu-miR-6418-3p	57	18	30	14	42	49	62	40
mmu-miR-652-3p	1784	2452	1535	2351	1416	1943	2388	2130
mmu-miR-652-5p	11	17	12	0	7	17	7	25
mmu-miR-6538	4	32	3	5	15	43	12	31
mmu-miR-6539	8409	10698	9931	10119	7345	1416	1663	2095
mmu-miR-664-3p	99	92	43	72	41	72	62	100
mmu-miR-664-5p	159	133	120	61	58	90	161	288
mmu-miR-665-3p	0	1	0	1	0	0	1	1
mmu-miR-669a-3-3p	0	18	5	21	10	6	15	12
mmu-miR-669b-3p	0	0	0	0	0	0	4	4
mmu-miR-669b-5p	106.5	158	71.5	159.5	49	106	186.5	114.5
mmu-miR-669c-3p	0	1	0	0	0	0	0	0
mmu-miR-669c-5p	236.5	305.5	182	300.5	128.5	229.5	334.5	317.5
mmu-miR-669d-2-3p	0	3	2.33333	1	1.5	0	0	1.5
mmu-miR-669d-3p	0	3	2.33333	1	1.5	0	0	1.5
mmu-miR-669d-5p	51	130.5	62	79	54	75	125	144
mmu-miR-669e-3p	0	13	23	0	0	3	12	0
mmu-miR-669e-5p	14	31	20	35	13	22	26	28
mmu-miR-669f-3p	10	1	9	11	16	10	11	9
mmu-miR-669f-5p	26	48.5	39	56	22	17.3333	40.5	35.5
mmu-miR-669g	5	24	7	8	15	14	0	0
mmu-miR-669h-5p	0	23	16	5	19	19	9	20
mmu-miR-669k-5p	0	14	6	12	0	14	18	13
mmu-miR-669l-3p	0	3	2.33333	20	0	0	0	0
mmu-miR-669l-5p	67	137.5	71	101	59	99.3333	79	109
mmu-miR-669m-3p	0	0	0	4	11	0	0	6
mmu-miR-669m-5p	29.5	48	13.5	29.5	26	39	27.5	51
mmu-miR-669n	0.5	5.5	0	1.5	2.5	2.5	0.5	0.5
mmu-miR-669o-5p	87	84	82	136	49	81.3333	80	170
mmu-miR-671-3p	3242	2715	2506	2665	2544	2766	2589	3134
mmu-miR-671-5p	231	308	195	385	259	501	542	769
mmu-miR-674-3p	1100	1174	900	1114	799	898	986	1156
mmu-miR-674-5p	366	604	282	484	356	313	226	307
mmu-miR-676-3p	38	51	22	41	60	37	52	97
mmu-miR-676-5p	0	24	32	20	3	18	14	15
mmu-miR-677-3p	0	0	8	0	10	0	4	28
mmu-miR-677-5p	515	723	465	564	494	243	176	291
mmu-miR-679-5p	0	5	0	0	1	2	1	2
mmu-miR-690	174	146	140	78	104	110	99	180
mmu-miR-693-3p	61	10	17	36	18	26	44	77
mmu-miR-696	0	0	0	0	0	0	0	0
mmu-miR-700-3p	156	202	137	208	182	167	132	233
mmu-miR-700-5p	123	192	189	220	152	96	162	145
mmu-miR-701-3p	23	32	29	66	29	9	29	20
mmu-miR-701-5p	18	22	31	37	27	10	14	23
mmu-miR-702-3p	6	0	5	0	0	2	8	5
mmu-miR-702-5p	25	39	42	40	31	24	15	17
mmu-miR-704	27	23	9	8	9	6	4	7
mmu-miR-708-3p	563	576	624	886	625	390	440	418
mmu-miR-708-5p	193	236.5	197	264	211	280	183	355
mmu-miR-709	255	336	231	267	280	138	96	485
mmu-miR-712-3p	0	0	0	0	2	7	0	3
mmu-miR-712-5p	30	64	47	62	45	48	51	31
mmu-miR-714	18	19	13	17	34	9	18	14
mmu-miR-744-3p	164	133	186	192	125	139	158	129
mmu-miR-744-5p	10876	12730	10655	11139	8710	6390	4585	11273
mmu-miR-760-3p	16	11	26	47	22	44	23	115
mmu-miR-760-5p	0	0	0	0	8	0	0	0
mmu-miR-7a-1-3p	444	694	573	486	511	356	292	481
mmu-miR-7a-5p	2024.5	3550.5	2551.5	3425.5	1734.5	3771.5	3589	5053.5
mmu-miR-871-3p	0	6	0	0	0	13	0	4
mmu-miR-872-3p	3624	4684	4469	4295	3391	3366	3066	4132
mmu-miR-872-5p	14414	21546	16141	18725	12443	22067	20792	24160
mmu-miR-873a-3p	7	20	20	0	15	8	0	6
mmu-miR-873a-5p	106	103	104	88	65	32	22	25
mmu-miR-877-3p	280	237	247	255	216	370	362	424
mmu-miR-877-5p	117	101	104	74	59	105	48	108
mmu-miR-879-5p	5	26	27	31	14	17	6	5
mmu-miR-883a-3p	0	0	0	9	8	4	0	1
mmu-miR-9-3p	296	293	238	313	285	153	213	185
mmu-miR-9-5p	9729	14347	12587	13079	8234	13620	13084	15505
mmu-miR-92a-1-5p	13130	13173	11569	17065	10364	920	775	1633
mmu-miR-92a-3p	336494	389740	298208	375432	258676	311070	316486	361767
mmu-miR-92b-3p	34181	32220.5	27082.5	30829.5	26131	38419	31936	57031
mmu-miR-92b-5p	21	64	23	6	6	5	1	14
mmu-miR-93-3p	718	556	450	691	484	567	657	700
mmu-miR-93-5p	34304.2	40249.5	34718.8	44690.5	27165.5	60900	51864	80100
mmu-miR-96-3p	27	106	55	21	67	9	15	28
mmu-miR-96-5p	5231	6836	5864	7256	4640	6261	7889	6515
mmu-miR-98-3p	1081	1753	1492.5	1438.5	1015	439.5	187	766.5
mmu-miR-98-5p	12129.1	20601.5	13441.5	17423.7	8443.83	24784.3	22126.2	41187.3
mmu-miR-99a-3p	2812	2610.5	2655	2947	2106	1649	1491	1600.5
mmu-miR-99a-5p	91765.2	107762	88835	110213	78521	117630	193788	112457
mmu-miR-99b-3p	4951	5386.5	5109	6051	3929	4500	4481	5743.5
mmu-miR-99b-5p	646646	609914	555654	659901	461810	900574	1.60671e+06	932920
mmu-miR-124-3p	0	0	0	0	0	3	4	7
mmu-miR-124-5p	0	0	0	0	0	0	7	0
mmu-miR-129-1-3p	6.5	2	4.5	2	6.5	4	5	1
mmu-miR-134-5p	0	0	3	1	9	5	19	11
mmu-miR-135a-2-3p	0	0	0	0	0	0	0	0
mmu-miR-142-3p	13	0	6	0	0	0	2	0
mmu-miR-143-5p	0	0	0	0	0	10	8	0
mmu-miR-153-5p	0	4	0	3	0	5	4	1
mmu-miR-154-5p	3	0	1	2	0	1	0	0
mmu-miR-18b-5p	0.5	1.5	0.5	1	1.5	1.5	1	2
mmu-miR-1947-3p	8	0	4	0	0	0	0	1
mmu-miR-1956	0	12	10	0	0	5	7	14
mmu-miR-203-5p	13	0	0	0	0	0	6	0
mmu-miR-206-5p	5	0	0	0	1	0	0	0
mmu-miR-207	0	0	0	0	0	0	0	0
mmu-miR-214-3p	12	0	0	0	0	9	2	2
mmu-miR-216a-5p	0	0	6	0	0	7	0	0
mmu-miR-216b-5p	0	0	10	0	0	0	0	0
mmu-miR-218-2-3p	0.5	2	0.5	1.5	0.5	0	0	1.5
mmu-miR-295-3p	0	0	9	13	0	1	0	0
mmu-miR-296-3p	5	0	0	0	8	2	7	2
mmu-miR-296-5p	0	0	1	0	6	0	0	5
mmu-miR-3058-5p	3	0	0	0	12	16	5	2
mmu-miR-3077-5p	6	2	18	6	0	0	0	17
mmu-miR-3097-3p	9	13	0	0	5	0	0	0
mmu-miR-3107-3p	0	1	0	0	0	2	0	4
mmu-miR-3108-3p	0	0	0	7	0	0	0	0
mmu-miR-323-3p	2	0	0	0	2	3	0	2
mmu-miR-3474	0	0	0	0	0	5	0	0
mmu-miR-377-5p	0	0	0	0	0	0	0	0
mmu-miR-384-3p	1	0	0	1	0	0	0	0
mmu-miR-3964	0	0	0	0	0	0	0	0
mmu-miR-3965	1	4	1.5	4	0.5	1	2.5	2.5
mmu-miR-3971	0	0	0	0	0	0	0	0
mmu-miR-465c-5p	0	0	0	0	0	0	0	4
mmu-miR-467g	0	0	0	0	5	0	0	0
mmu-miR-483-3p	19	3	0	24	0	9	1	5
mmu-miR-483-5p	0	0	0	0	0	0	0	6
mmu-miR-487b-3p	0	1	8	1	2	3	3	1
mmu-miR-493-5p	0	0	0	0	0	0	0	3
mmu-miR-495-3p	0	0	0	0	0	0	0	6
mmu-miR-5132-3p	0	0	0	10	0	0	0	3
mmu-miR-5133	0	0	0	0	0	0	0	0
mmu-miR-5135	0	0	0	0	0	0	0	0
mmu-miR-5619-5p	0	0	4	0	0	0	0	0
mmu-miR-5620-3p	0	0	0	3	1	2	0	0
mmu-miR-5621-3p	0	0	0	0	0	0	0	9
mmu-miR-5621-5p	0	0	0	0	4	6	0	0
mmu-miR-5622-3p	0	0	0	0	0	9	0	6
mmu-miR-5623-5p	9	0	0	0	0	0	0	10
mmu-miR-5624-5p	0	11	0	0	0	0	0	0
mmu-miR-5627-3p	0	18	0	15	3	7	10	12
mmu-miR-5627-5p	0	5	7	0	1	0	10	6
mmu-miR-598-5p	0	0	10	0	0	0	0	1
mmu-miR-6342	0	0	0	0	0	0	0	0
mmu-miR-6380	0	0	0	0	0	0	0	0
mmu-miR-6395	0	0	1.5	0	0	0	3	0
mmu-miR-666-3p	2	1	4	2	2	4	8	7
mmu-miR-669h-3p	0	4	0	0	0	0	9	0
mmu-miR-669p-3p	0	0	1	14	0	0	0	1
mmu-miR-694	0	13	0	0	0	0	0	0
mmu-miR-758-3p	0	0	0	0	0	0	0	0
mmu-miR-7b-3p	1	1	2	2	0	0	0	0
mmu-miR-7b-5p	10.5	3.5	6.5	7.5	1.5	3.5	3	3.5
mmu-miR-874-3p	13	3	19	29	9	17	12	29
mmu-miR-876-5p	0	0	0	5	0	0	0	0
mmu-miR-881-3p	0	0	0	0	8	0	0	0
mmu-miR-883b-3p	0	0	0	0	0	0	0	0
mmu-miR-1196-3p	0	0	1	0	0	0	0	3
mmu-miR-1264-3p	0	0	0	0	0	0	0	0
mmu-miR-130c	0.5	0	0	0	0	0	0	0
mmu-miR-139-3p	0	0	0	0	0	0	0	0
mmu-miR-1961	0	0	0	0	0	0	0	0
mmu-miR-1967	0	0	0	0	0	0	0	0
mmu-miR-1982-5p	0	0	0	0	4	0	0	1
mmu-miR-215-3p	0	0	0	0	0	0	0	0
mmu-miR-299b-3p	0	0	0	0	0	0	0	0
mmu-miR-3076-5p	3	0	4	1	0	0	1	0
mmu-miR-3092-5p	0	0	0	0	0	2	0	0
mmu-miR-3093-3p	0	0	0	0	0	0	0	0
mmu-miR-3113-5p	5	0	0	0	0	0	0	0
mmu-miR-3472	0	0	0	0	0	0	0	0
mmu-miR-376a-5p	0	0	0	0	0	0	0	0
mmu-miR-377-3p	0	1	0	3	0	0	1	2
mmu-miR-431-5p	5	6	4	11	6	29	14	24
mmu-miR-499-5p	0	7	0	0	0	6	11	5
mmu-miR-5120	0	0	0	0	0	0	0	0
mmu-miR-5134-5p	0	0	0	0	0	0	4	0
mmu-miR-5616-3p	5	0	18	0	2	0	5	4
mmu-miR-5625-3p	0	0	0	0	0	0	0	0
mmu-miR-5626-3p	0	1	0	12	0	0	0	0
mmu-miR-6353	0	0	0	0	0	0	0	0
mmu-miR-6375	0	0	0	0	0	0	0	0
mmu-miR-670-3p	4	0	0	7	3	2	3	2
mmu-miR-692	0	0	0	0	0	0	0	0
mmu-miR-706	0	0	0	0	0	0	0	0
mmu-miR-717	0	0	0	0	0	0	0	0
mmu-miR-879-3p	0	1	17	0	0	0	0	0
mmu-miR-1249-5p	0	0	0	0	0	0	0	0
mmu-miR-136-5p	33	23	35	54	28	34	16	25
mmu-miR-141-5p	7	3	4	3	3	5	2	1
mmu-miR-150-3p	0	4	0	0	0	0	2	0
mmu-miR-1958	0	0	0	11	1	0	0	2
mmu-miR-196a-2-3p	0	0	13	9	0	8	0	3
mmu-miR-200a-5p	32	0	0	20	9	61	10	28
mmu-miR-200b-5p	0	0	0	4	1	5	5	1
mmu-miR-293-3p	0	0	0	0	0	0	0	0
mmu-miR-293-5p	9	0	4	3	3	0	0	8
mmu-miR-301b-5p	2	0	0	0	2	0	0	0
mmu-miR-302a-3p	0	0	0	0	0	0	0	0
mmu-miR-3062-5p	8	3	0	6	0	0	0	4
mmu-miR-3081-5p	0	8	0	0	0	0	0	0
mmu-miR-3087-3p	0	0	9	0	0	0	0	0
mmu-miR-3090-5p	0	0	0	0	0	0	0	0
mmu-miR-3473c	0	1	0	0	0	0	0	0
mmu-miR-370-3p	1	0	1	1	4	9	2	6
mmu-miR-379-3p	0	0	0	0	2	0	0	0
mmu-miR-384-5p	3	4	3	8	5	3	1	1
mmu-miR-465b-5p	0	0	0	0	0	0	0	0
mmu-miR-466m-5p	0	0.5	0	0	0	0	0.5	0
mmu-miR-5124a	0	0	0	0	0	0	0	0
mmu-miR-539-3p	0	0	0	0	0	0	0	0
mmu-miR-5626-5p	2	3	0	0	0	1	0	0
mmu-miR-6400	0	0	0	0	0	0	0	0
mmu-miR-698-5p	0	0	0	0	0	0	0	0
mmu-miR-874-5p	1	0	0	0	0	0	0	0
mmu-miR-1186b	0	6	0	5	0	0	0	0
mmu-miR-3089-5p	8	0	0	0	0	0	0	1
mmu-miR-411-3p	2	1	0	0	0	1	7	7
mmu-miR-434-5p	12	13	13	36	24	32	18	21
mmu-miR-654-3p	0	0	0	0	0	0	0	0
mmu-miR-705	0	0	0	0	0	0	0	0
mmu-miR-1970	0	11	0	10	0	10	8	6
mmu-miR-217-3p	0	0	0	0	0	0	0	0
mmu-miR-3059-5p	0	0	0	0	0	0	0	0
mmu-miR-3086-3p	2	0	0	0	0	1	9	8
mmu-miR-363-3p	0	0	0	0	0	4	0	0
mmu-miR-382-3p	0	0	0	1	0	2	1	0
mmu-miR-382-5p	2	1	1	0	3	0	2	1
mmu-miR-485-5p	1	1	0	1	1	4	2	1
mmu-miR-5623-3p	0	0	8	4	0	0	0	0
mmu-miR-5624-3p	0	0	0	0	0	0	0	0
mmu-miR-672-5p	10	0	0	1	0	3	6	0
mmu-miR-688	0	0	8	0	0	0	5	8
mmu-miR-138-2-3p	0	0	0	0	0	0	4	6
mmu-miR-145b	0	2	0	0	0	0	0	0.5
mmu-miR-216a-3p	0	0	0	0	0	0	0	0
mmu-miR-341-3p	10	10	13	13	5	12	8	5
mmu-miR-6541	0	0	0	0	1	1	0	0
mmu-miR-154-3p	10	0	0	0	0	0	0	2
mmu-miR-1895	0	0	0	0	0	0	0	0
mmu-miR-202-5p	0	0	0	0	3	0	0	0
mmu-miR-3080-5p	0	0	0	0	0	3	0	0
mmu-miR-337-3p	0	1	1	2	0	0	0	1
mmu-miR-346-5p	0	0	0	0	0	0	0	0
mmu-miR-376c-3p	2	1	2	3	1	3	0	0
mmu-miR-466j	0	0	0	0	0	0	4.5	0
mmu-miR-467f	1	0	0	0	0	0	0	0
mmu-miR-496a-3p	0	0	0	0	2	1	0	0
mmu-miR-497-3p	0	0	0	10	0	0	0	0
mmu-miR-1224-5p	2	9	0	2	2	2	2	4
mmu-miR-134-3p	1	0	0	0	0	0	0	1
mmu-miR-1903	1	0	0	0	0	0	0	0
mmu-miR-3113-3p	2	0	0	0	0	0	0	0
mmu-miR-329-5p	3	0	1	2	2	1	2	1
mmu-miR-337-5p	1	0	0	0	0	1	0	1
mmu-miR-369-5p	3	0	1	4	11	2	5	3
mmu-miR-374c-3p	1	0	0	0	1	0	2	0
mmu-miR-376b-3p	1	2	1	2	1	1	1	3
mmu-miR-376b-5p	2	3	3	0	0	1	1	0
mmu-miR-380-3p	1	0	0	0	0	2	1	0
mmu-miR-410-5p	1	0	0	0	0	2	0	0
mmu-miR-431-3p	1	0	1	1	1	4	1	4
mmu-miR-433-3p	2	0	11	6	3	10	6	4
mmu-miR-488-3p	3	6	1	0	0	1	1	3
mmu-miR-5112	2	1	0	0	0	0	0	0
mmu-miR-6352	2	0	0	0	0	0	0	0
mmu-miR-6416-5p	9	0	0	0	12	0	0	0
mmu-miR-6540-5p	2	0	0	0	0	0	0	0
mmu-miR-666-5p	1	6	5	4	11	16	8	14
mmu-miR-667-3p	2	0	0	0	3	0	1	0
mmu-miR-668-3p	6	3	3	6	3	9	4	3
mmu-miR-673-3p	1	2	2	3	1	4	1	2
mmu-miR-673-5p	12	5	7	9	3	12	10	8
mmu-miR-7a-2-3p	2	4	8	9	2	5	2	3
mmu-miR-1193-3p	0	1	0	0	0	0	0	0
mmu-miR-133b-5p	0	5	0	0	0	0	0	0
mmu-miR-194-1-3p	0	4	0	0	0	0	0	0
mmu-miR-3079-3p	0	4	0	0	0	0	0	0
mmu-miR-3100-3p	0	2	0	0	0	0	0	0
mmu-miR-325-3p	0	1	2	0	1	0	1	0
mmu-miR-344g-5p	0	13	4	0	0	0	0	0
mmu-miR-383-5p	0	2	0	0	0	1	2	1
mmu-miR-465a-5p	0	3	0	0	0	0	0	0
mmu-miR-466p-3p	0	1	0	0	0	0	0	0
mmu-miR-680	0	1	0	0	0	0	0	0
mmu-miR-1188-5p	0	0	1	0	0	0	0	0
mmu-miR-1224-3p	0	0	1	0	0	0	0	0
mmu-miR-325-5p	0	0	1	0	0	0	0	1
mmu-miR-329-3p	0	0	1	0	0	0	0	0
mmu-miR-375-5p	0	0	1	0	0	1	0	0
mmu-miR-376a-3p	0	0	1	1	3	0	1	0
mmu-miR-379-5p	0	0	1	2	1	0	0	1
mmu-miR-540-5p	0	0	2	2	1	1	1	0
mmu-miR-770-5p	0	0	1	0	0	0	1	0
mmu-miR-219-2-3p	0	0	0	4	0	0	0	0
mmu-miR-343	0	0	0	0	1	0	0	1
mmu-miR-380-5p	0	0	0	0	1	0	0	0
mmu-miR-433-5p	0	0	0	0	1	1	0	0
mmu-miR-669i	0	0	0	0	4	0	0	0
mmu-miR-878-5p	0	0	0	0	2	0	0	0
mmu-miR-1193-5p	0	0	0	0	0	1	0	0
mmu-miR-138-1-3p	0	0	0	0	0	1	0	0
mmu-miR-1904	0	0	0	0	0	1	0	0
mmu-miR-299a-5p	0	0	0	0	0	1	10	0
mmu-miR-3074-2-3p	0	0	0	0	0	6	0	0
mmu-miR-341-5p	0	0	0	0	0	1	0	0
mmu-miR-374b-3p	0	0	0	0	0	7	0	0
mmu-miR-488-5p	0	0	0	0	0	1	0	0
mmu-miR-539-5p	0	0	0	0	0	1	0	0
mmu-miR-6398	0	0	0	0	0	2	0	0
mmu-miR-802-3p	0	0	0	0	0	1	0	0
mmu-miR-1199-3p	0	0	0	0	0	0	2	0
mmu-miR-122-3p	0	0	0	0	0	0	3	0
mmu-miR-3073b-5p	0	0	0	0	0	0	2	0
mmu-miR-344c-5p	0	0	0	0	0	0	7	0
mmu-miR-543-5p	0	0	0	0	0	0	1	0
mmu-miR-547-5p	0	0	0	0	0	0	5	6
mmu-miR-770-3p	0	0	0	0	0	0	1	0
mmu-miR-1188-3p	0	0	0	0	0	0	0	1
mmu-miR-137-3p	0	0	0	0	0	0	0	1
mmu-miR-2183	0	0	0	0	0	0	0	1
mmu-miR-412-3p	0	0	0	0	0	0	0	1
mmu-miR-6344	0	0	0	0	0	0	0	1
mmu-miR-344e-3p	0	0	0	0	0	0	0	0
mmu-miR-370-5p	0	0	0	0	0	0	0	0
mmu-miR-465a-3p	0	0	0	0	0	0	0	0
mmu-miR-465b-3p	0	0	0	0	0	0	0	0
mmu-miR-465c-3p	0	0	0	0	0	0	0	0
mmu-miR-679-3p	0	0	0	0	0	0	0	0
mmu-miR-711	0	0	0	0	0	0	0	0
mmu-miR-871-5p	0	0	0	0	0	0	0	0
mmu-miR-323-5p	0	0	0	0	0	0	0	0
mmu-miR-670-5p	0	0	0	0	0	0	0	0
mmu-miR-693-5p	0	0	0	0	0	0	0	0
mmu-miR-802-5p	0	0	0	0	0	0	0	0
mmu-miR-880-3p	0	0	0	0	0	0	0	0
mmu-miR-1298-5p	0	0	0	0	0	0	0	0
mmu-miR-290-5p	0	0	0	0	0	0	0	0
mmu-miR-409-5p	0	0	0	0	0	0	0	0
mmu-miR-544-3p	0	0	0	0	0	0	0	0
mmu-miR-653-5p	0	0	0	0	0	0	0	0
mmu-miR-200c-5p	0	0	0	0	0	0	0	0
mmu-miR-3088-3p	0	0	0	0	0	0	0	0
mmu-miR-504-5p	0	0	0	0	0	0	0	0
mmu-miR-675-5p	0	0	0	0	0	0	0	0
mmu-miR-767	0	0	0	0	0	0	0	0
