# Supplementary material for: MiR-210 promotes sensory hair cell formation in the organ of corti
Source: BMC Genomics. 2016 Apr 27;17:309. doi: 10.1186/s12864-016-2620-7 (PMC4848794; doi:10.1186/s12864-016-2620-7)
Supplement: Additional file 4: — Table of miRNAs normalized in reads-per-million (RPM). The number of reads of each miRNA was normalized by dividing the raw counts by the total number of million aligned reads per sample, i.e. reads per million (RPM). (XLSM 98 kb) [file 12864_2016_2620_MOESM4_ESM.xlsm]

## Sheet: miRs_RPMs.txt
mirID	33C_1	33C_2	33C_3	33C_4	33C_5	39C_1	39C_2	39C_3
mmu-let-7a-1-3p	46.9409	84.0432	61.0643	57.924	71.1915	53.9614	42.2209	45.8201
mmu-let-7a-2-3p	2.90758	2.69395	4.32085	3.90174	3.346	2.31305	6.03296	1.8563
mmu-let-7a-5p	7438.59	11086.3	6738.16	8513.21	6731.13	12467.1	8601.46	18634.8
mmu-let-7b-3p	195.767	117.677	189.84	176.927	184.742	134.75	145.176	137.742
mmu-let-7b-5p	909.437	1255.06	775.777	954.092	803.764	2053.72	1965	2888.14
mmu-let-7c-1-3p	53.985	43.5441	46.5876	40.2216	44.2811	10.6756	11.7702	14.9209
mmu-let-7c-2-3p	46.9409	84.0432	61.0643	57.924	70.978	53.9614	42.28	45.8201
mmu-let-7c-5p	9031.94	12364.9	7945.99	9891.5	8326.18	16305.2	12816.3	23575.3
mmu-let-7d-3p	751.653	634.524	624.723	619.654	661.441	585.173	401.902	540.066
mmu-let-7d-5p	1574.38	2003.65	1399.36	1663.54	1446.65	2530.73	2128.55	3083.64
mmu-let-7e-3p	36.8093	34.1397	35.1208	37.3796	37.8739	47.5066	40.7521	39.1938
mmu-let-7e-5p	1492.62	2114.64	1339.7	1580.42	1366.27	3316.53	2495.28	4612.94
mmu-let-7f-1-3p	59.6803	57.3567	73.2883	58.1648	58.8754	49.5824	49.9494	50.5431
mmu-let-7f-2-3p	27.0974	26.4661	35.1392	25.0964	42.1454	18.4056	11.3759	24.4374
mmu-let-7f-5p	16362.8	23653.4	17529.7	19194.1	15288.6	25746.8	20456.2	35146
mmu-let-7g-3p	14.7477	11.2656	10.359	13.632	11.0347	7.23571	4.14027	9.49298
mmu-let-7g-5p	3009.28	3877.28	3014.29	3552.86	2722.58	5190.07	3790.97	6760.1
mmu-let-7i-3p	17.8651	15.7719	21.2719	22.0617	20.7879	21.3513	20.4648	16.6362
mmu-let-7i-5p	8375.48	9448.06	7886.02	8698.84	6773.97	17911.2	14652.7	19006.2
mmu-let-7j	722.977	919.512	694.891	839.516	630.366	1052.84	893.164	1181.21
mmu-let-7k	0.4796	0.408175	0.6232	0.144509	0.284766	0.514012	0.35488	0.861574
mmu-miR-100-3p	15.9467	16.6535	13.2949	18.3045	15.9469	14.6493	9.28603	10.7148
mmu-miR-100-5p	3192.77	3397.27	3054.48	2985.68	3035.04	4286.51	5889.84	3199.27
mmu-miR-101a-3p	1186.11	1395.95	1365.47	1215.82	1284.87	1322.86	1223.48	1171.24
mmu-miR-101a-5p	8.69275	6.90632	7.97695	3.94991	9.75324	3.49923	2.07013	2.49073
mmu-miR-101b-3p	1348.49	1569.91	1588.49	1482.1	1480.78	1846.59	1673.64	1684.45
mmu-miR-101b-5p	0.1199	0	1.32949	0.674375	0.213575	0.118618	0.17744	0.140985
mmu-miR-101c	33.9617	33.8867	34.5668	32.5306	28.619	33.3613	24.0136	28.0638
mmu-miR-103-1-5p	0.05995	0.612262	0.0276978	0	0.92549	0.563436	0.53232	0.211477
mmu-miR-103-2-5p	3.53705	1.00411	0.886328	1.49326	1.06787	2.81718	7.80736	2.96068
mmu-miR-103-3p	1957.88	2128.47	2051.77	2138.54	1978.91	3324.72	2824.02	3472.48
mmu-miR-106a-5p	0.589509	0.32654	0.49856	0.754657	0.533937	0.583206	1.03507	0.40729
mmu-miR-106b-3p	487.813	354.132	396.355	421.821	385.146	343.577	310.224	430.286
mmu-miR-106b-5p	332.083	349.7	387.215	338.777	397.676	504.186	380.077	488.481
mmu-miR-107-3p	302.118	291.437	291.463	277.264	285.976	400.188	334.001	371.331
mmu-miR-107-5p	1.73855	1.86128	2.18812	0.963392	1.06787	5.75298	10.469	2.7962
mmu-miR-10a-5p	165.522	147.555	162.807	170.809	158.9	122.206	126.692	132.032
mmu-miR-10b-3p	21.3422	17.4862	13.9043	13.921	14.3095	7.71018	6.3287	7.98914
mmu-miR-10b-5p	102442	113484	119011	110474	98014.4	80548.2	78446.7	87572.4
mmu-miR-1186a	15.2273	9.15944	7.64458	7.17727	10.3228	6.28676	2.07013	10.5739
mmu-miR-1187	0.4796	0.391848	0	0.385357	0	0	0.414027	0.046995
mmu-miR-1191	9.1124	7.88594	8.14314	8.52602	9.96682	9.54876	6.38784	7.4722
mmu-miR-1194	23.2007	16.2127	13.9597	15.0289	21.0727	10.2012	7.33419	14.3335
mmu-miR-1195	11.6903	8.27778	8.03235	6.93643	8.32941	3.79578	4.67259	7.19023
mmu-miR-1196-5p	9.53205	13.1759	12.1316	15.9441	10.3228	19.3941	12.7757	25.6592
mmu-miR-1198-3p	4.49625	3.23274	1.44028	2.45665	3.346	0.771018	0.35488	1.8328
mmu-miR-1198-5p	57.0125	54.3689	53.3459	54.9615	61.7943	86.354	78.9017	88.4445
mmu-miR-1199-5p	0.77935	0.244905	0.276978	0	0.142383	0.533782	1.41952	0.704924
mmu-miR-122-5p	2.7577	1.51841	0.720142	1.15607	1.13906	4.03302	1.24208	1.59783
mmu-miR-1231-3p	0	0.293886	0	0	0.640724	0.118618	0	0.234975
mmu-miR-1231-5p	0.8393	0.0979619	0.553955	0.144509	0.355958	0.237236	0.70976	0.328965
mmu-miR-1247-3p	3.4771	4.01644	2.82517	2.50482	3.20362	1.77927	0.473174	1.8798
mmu-miR-1247-5p	23.3206	14.9882	16.0093	17.1484	15.0926	14.1749	21.5885	15.4143
mmu-miR-1249-3p	121.339	90.4679	117.771	89.2583	119.531	100.885	96.2908	89.1024
mmu-miR-1251-5p	0.7194	0.195924	0.110791	0.529866	0	0	0	0
mmu-miR-125a-3p	102.275	93.3332	83.6749	84.7304	93.2965	91.0691	85.2008	109.569
mmu-miR-125a-5p	17909.5	14381.1	14555.8	13126.4	16861.9	14274	14251.2	18977.1
mmu-miR-125b-1-3p	5252.76	4011.54	4064.01	4425.56	5040.58	2759.77	2263.54	3148.9
mmu-miR-125b-2-3p	1927.09	1664.59	1905	1818.23	2224.42	1242.91	1168.59	1155.58
mmu-miR-125b-5p	18172.1	16748.1	16422	15269.8	18503.8	14876.2	20159.3	14551.2
mmu-miR-126-3p	31.1141	25.5191	25.205	31.0694	31.6802	30.3069	24.9008	40.7446
mmu-miR-126-5p	190.941	255.975	247.23	237.765	237.851	427.856	435.261	349.267
mmu-miR-127-3p	158.688	84.884	128.905	187.187	181.396	195.364	144.081	143.006
mmu-miR-127-5p	0.17985	0.048981	0.553955	0.529866	0.142383	0.474472	0.0591467	0.422955
mmu-miR-128-1-5p	93.8817	86.3045	73.676	78.0348	96.6781	25.5622	23.8953	23.1215
mmu-miR-128-3p	185.785	205.867	173.887	179.817	211.51	161.202	166.38	222.85
mmu-miR-129-2-3p	0.269775	1.12656	0.581653	0.867053	2.10015	1.42342	1.30123	0.422955
mmu-miR-129-5p	1.37885	0.832677	0.332373	0.818884	0.854299	3.73647	4.37686	3.7126
mmu-miR-1306-3p	8.393	7.93492	3.82229	6.11754	5.98009	3.14338	5.85552	6.57929
mmu-miR-1306-5p	12.5296	15.331	15.4	18.3045	13.8824	11.2687	9.8775	11.3728
mmu-miR-130a-3p	3720.62	3448.6	3340.93	3774.21	3757.81	3622.15	3683.06	3146.92
mmu-miR-130a-5p	6.89425	6.36753	7.14602	6.9846	7.83107	3.67716	3.90368	2.67871
mmu-miR-130b-3p	12.9192	10.7758	13.5442	14.9567	12.6365	31.4041	31.4069	18.61
mmu-miR-130b-5p	3.17735	2.00822	4.09927	3.08286	2.5629	3.67716	1.18293	3.24265
mmu-miR-132-3p	36.8693	38.2541	36.8934	36.6089	36.806	82.2024	94.0432	103.295
mmu-miR-132-5p	4.4363	4.99606	5.42876	2.74567	4.98341	18.9789	22.7123	12.4067
mmu-miR-133a-3p	0	0.122452	1.10791	0.674375	0.747511	0.6524	0.414027	0.845909
mmu-miR-133b-3p	0	0.0734715	0.276978	0.0963392	0.106787	0	0.0591467	0
mmu-miR-135a-1-3p	0	0	0	0	0	0	0	0
mmu-miR-135a-5p	0	0.195924	0	0.289018	0.284766	0	1.09421	0.18798
mmu-miR-135b-3p	1.01915	0.979619	0.221582	2.11946	1.28145	1.12687	0.828054	0.704924
mmu-miR-135b-5p	4.97585	2.79192	1.55107	3.03469	2.5629	4.21094	5.70766	3.33664
mmu-miR-136-3p	1.9184	2.00822	1.71726	4.47977	3.27481	4.27025	1.18293	2.16177
mmu-miR-138-5p	10.2515	7.34715	7.53379	6.93643	14.2383	91.4546	112.438	39.2408
mmu-miR-139-5p	1.6786	1.0286	0.609351	1.39692	1.99336	2.90614	3.19392	1.8328
mmu-miR-140-3p	1244.5	1116.86	1164.36	1088.01	1245.5	1432.43	1449.09	1660.24
mmu-miR-140-5p	58.1515	50.7933	50.9085	61.9943	57.5228	71.6453	79.434	84.215
mmu-miR-141-3p	55.3938	32.254	44.9535	63.4394	59.2314	45.4604	31.1703	36.0216
mmu-miR-142-5p	5.2756	1.51841	2.04963	2.11946	5.12579	2.96545	1.24208	1.92679
mmu-miR-143-3p	1071.37	1232.41	1149.4	1109.2	1152.09	1876.66	1630.85	2146.82
mmu-miR-144-3p	0.29975	0	0.276978	0.433527	0.854299	0.177927	0.53232	0.18798
mmu-miR-144-5p	0.3597	0	0	0	0.284766	0.118618	0.17744	0
mmu-miR-145a-3p	2.2781	2.10618	2.4374	1.54143	1.85098	1.18618	1.7744	2.96068
mmu-miR-145a-5p	2.398	5.28995	4.32085	1.83045	4.41388	5.69367	5.02747	4.53501
mmu-miR-146a-5p	5.81515	5.85323	6.28739	5.68402	13.1704	23.3974	15.733	16.7537
mmu-miR-146b-3p	0.77935	0	0	0	1.21026	0.533782	0.35488	0.46995
mmu-miR-146b-5p	1217.64	1105.97	1147.1	1155.93	1359.12	4025.1	4369.28	3253.16
mmu-miR-147-3p	313.419	260.873	315.256	325.338	361.653	73.3653	86.7091	69.3646
mmu-miR-147-5p	2.9975	3.77153	5.20718	3.03469	6.62081	0.711709	0	0
mmu-miR-148a-3p	963.817	922.312	1115.33	1031.19	1003.41	809.766	814.184	808.736
mmu-miR-148a-5p	16.1266	19.3475	25.8143	18.5935	24.6323	4.92265	2.72075	6.25033
mmu-miR-148b-3p	2053.98	2141.69	2139.93	1840.1	2191.74	2345.19	2268.9	1795.16
mmu-miR-148b-5p	134.468	121.032	136.605	127.601	145.729	51.243	33.8319	63.1142
mmu-miR-149-3p	0.7194	0.048981	0.775537	0	0	1.18618	1.47867	0.046995
mmu-miR-149-5p	154.251	102.664	129.902	101.782	151.282	333.554	456.612	332.113
mmu-miR-150-5p	0.17985	4.21236	4.43164	3.42004	4.41388	2.31305	2.77989	4.74649
mmu-miR-151-3p	10881	8786.4	8799.52	8629.92	9187.27	10463.3	9513.81	12779.9
mmu-miR-151-5p	2492.49	2301.26	2226.31	2230.63	2531.25	2735.88	2946.64	2698.11
mmu-miR-152-3p	81.8618	88.8025	86.8048	83.4298	87.708	126.911	128.053	118.004
mmu-miR-152-5p	210.005	200.381	198.814	217.39	181.396	43.4142	21.6477	75.3329
mmu-miR-153-3p	7.3139	5.143	5.04099	5.82852	4.41388	5.75298	4.31771	5.40442
mmu-miR-155-3p	46.761	56.3771	47.4186	46.7245	49.8341	4.21094	3.19392	6.43831
mmu-miR-155-5p	781.928	924.222	701.972	802.506	671.621	796.758	732.709	891.541
mmu-miR-15a-3p	47.96	43.3971	45.7567	28.3237	63.0045	20.6989	12.7165	26.9281
mmu-miR-15a-5p	344.773	358.712	340.461	336.682	370.623	505.906	480.232	421.615
mmu-miR-15b-3p	124.396	150.029	100.598	118.545	116.683	119.804	98.6567	100.898
mmu-miR-15b-5p	1109.91	984.248	1016.95	936.875	1162.2	1148.82	1264.44	930.712
mmu-miR-16-1-3p	57.3122	45.087	68.7458	64.8845	50.9731	34.8737	40.338	29.6538
mmu-miR-16-2-3p	31.5937	35.2173	37.115	43.9789	29.6157	28.5277	32.2941	32.2385
mmu-miR-16-5p	15755.7	16338.1	14644.4	15901.8	14878.6	19267.5	19331.3	18983.8
mmu-miR-17-3p	80.8726	65.7325	72.2911	67.6301	81.9415	52.6664	66.8949	49.4857
mmu-miR-17-5p	573.997	583.682	538.315	599.816	594.734	699.975	649.815	713.603
mmu-miR-181a-1-3p	1125.59	1078.37	1136.88	1070.06	1042.67	737.449	727.761	573.103
mmu-miR-181a-2-3p	947.63	852.636	789.164	779.722	849.92	719.567	638.952	705.3
mmu-miR-181a-5p	45661.5	37401.1	43138.8	45332.6	44280.6	64008.5	64591.4	48288.4
mmu-miR-181b-1-3p	55.8734	90.125	66.8624	74.4943	66.0302	20.2244	24.3684	32.7555
mmu-miR-181b-2-3p	1.6786	6.80836	6.1489	2.23989	4.80543	4.5668	1.89269	2.67871
mmu-miR-181b-5p	6021.05	5316.79	5298.94	5896.71	5316.87	9858.53	10264.8	9139.27
mmu-miR-181c-3p	338.628	301.6	329.88	313.078	358.129	347.818	289.986	317.545
mmu-miR-181c-5p	2308.92	2032.61	2231.61	2310.74	2484.37	3439.75	3517.93	2465.36
mmu-miR-181d-3p	2.45795	0.293886	0.830933	1.63777	1.28145	0.177927	0.70976	0.46995
mmu-miR-181d-5p	1029.49	1033.77	974.85	1120.35	968.846	2038.81	1890.68	2118.65
mmu-miR-182-3p	12.05	13.3228	10.4698	14.5472	13.1704	3.97371	4.31771	5.78038
mmu-miR-182-5p	45971	47444	47058.3	46419.5	41958.3	21984	17603	34904.3
mmu-miR-183-3p	79.7335	225.215	203.357	76.686	182.037	43.8294	58.2595	46.666
mmu-miR-183-5p	9481.55	7620.41	7301.32	8946.76	7692.32	5246.48	5152.68	7591.19
mmu-miR-1839-3p	2.93755	1.95924	2.93596	5.10598	6.7632	3.32131	8.33968	8.22412
mmu-miR-1839-5p	77.3955	93.9945	82.7609	89.451	71.6899	145.367	137.634	170.451
mmu-miR-184-3p	5.33555	2.35109	5.04099	9.29674	6.97677	2.55029	1.41952	2.02078
mmu-miR-1843a-3p	0	0	0	1.18016	0.92549	0.711709	0.8872	0.18798
mmu-miR-1843a-5p	48.7993	45.2584	43.624	42.1243	43.3557	34.6958	28.006	42.5539
mmu-miR-1843b-3p	17.0858	20.621	23.8755	18.2322	20.3608	8.89636	8.57627	21.3827
mmu-miR-1843b-5p	39.8068	38.4011	41.5743	35.1397	37.0196	37.4833	34.6304	38.5594
mmu-miR-185-3p	1.7985	3.82052	0.997119	2.74567	4.98341	3.43993	8.22139	7.14323
mmu-miR-185-5p	15.7669	17.5352	14.0151	18.8343	24.7035	40.3895	59.6199	29.6538
mmu-miR-186-3p	6.05495	4.26134	4.81941	2.60116	4.48507	1.60134	1.7744	2.67871
mmu-miR-186-5p	5967.85	4958.29	5462.72	5856.46	6325.08	5416.81	4220.77	5581.31
mmu-miR-187-3p	6.89425	4.55523	8.6971	8.0925	8.25822	34.8144	44.0051	32.8965
mmu-miR-187-5p	0	0	0.387769	1.1079	0.355958	2.72822	1.18293	1.31586
mmu-miR-188-3p	7.37385	6.36753	8.36472	9.34491	10.1092	7.59156	9.8775	5.26343
mmu-miR-188-5p	14.7477	14.0575	17.4496	15.4143	12.5297	15.3017	15.9696	16.6832
mmu-miR-1893	0	0	0	0	0	0	0	0
mmu-miR-18a-3p	128.293	98.6477	123.587	110.742	129.355	112.658	157.863	80.1734
mmu-miR-18a-5p	139.054	132.591	122.396	152.89	148.47	125.883	132.134	110.274
mmu-miR-18b-3p	0	0	0	0	0	0.0296545	0	0
mmu-miR-190a-3p	0.77935	1.8123	0.221582	0.337187	0.355958	0.830327	2.18843	1.78581
mmu-miR-190a-5p	19.5437	25.5191	20.0532	19.9904	18.581	39.9743	35.7838	52.1644
mmu-miR-190b-3p	0	0.146943	0	0	0.355958	0	0	0.657929
mmu-miR-190b-5p	1.85845	4.55523	3.26834	3.37187	2.20694	12.0397	9.10859	15.0384
mmu-miR-191-3p	16.3664	15.331	10.6913	12.1869	12.7433	19.0975	16.6202	20.8188
mmu-miR-191-5p	28459.2	24715.5	24851.8	26866.4	29833.7	32535.5	37892	33823.4
mmu-miR-192-3p	1.7985	0.685734	0	0.433527	0.213575	0	0.295733	0.46995
mmu-miR-192-5p	2230.68	2316.48	2556.72	2184.85	2148.38	2612.21	1957.34	3042.15
mmu-miR-1927	0.2398	0.391848	1.77266	0.818884	1.21026	0.237236	0.70976	0.0939899
mmu-miR-1929-5p	0.4796	2.79192	3.32373	1.83045	0.92549	2.13513	0.70976	1.26886
mmu-miR-1930-3p	0.4796	0	0.332373	0.674375	0.427149	0.237236	0	0.657929
mmu-miR-1930-5p	1.61865	2.15516	2.32661	1.15607	1.77979	0.355854	0	1.12788
mmu-miR-1931	0.89925	0.881658	0.221582	1.1079	0.711915	0.6524	0.118293	0.422955
mmu-miR-1932	0.7194	0	0	0.915223	0.498341	0.177927	0	0.28197
mmu-miR-1933-3p	17.7452	12.98	11.5223	13.8729	13.5264	8.06603	3.60795	4.60551
mmu-miR-1933-5p	0.41965	0	0.49856	0	0	0.533782	0	0.234975
mmu-miR-1934-3p	0.9592	0.048981	0.609351	0.0481696	0.92549	0.593091	0.8872	1.92679
mmu-miR-1934-5p	1.7985	2.79192	2.32661	1.83045	2.77647	2.31305	3.60795	2.96068
mmu-miR-1935	3.8368	2.0572	1.05251	2.31214	2.84766	2.6096	4.79088	3.43063
mmu-miR-1936	1.25895	0	0	0.626205	0	0	0	0.18798
mmu-miR-1938	0	0.195924	0.276978	0.0481696	0	0	0.53232	0.610934
mmu-miR-193a-3p	86.2381	88.0188	90.2393	81.5512	111.628	43.1177	31.8209	41.3086
mmu-miR-193a-5p	6.05495	9.40435	9.08486	8.57419	9.2549	2.96545	3.19392	3.10167
mmu-miR-193b-3p	26.4679	34.5806	23.4323	23.844	28.5478	30.6035	21.8251	31.6276
mmu-miR-193b-5p	0.5995	0.293886	0.941724	0	0.711915	1.00825	0.473174	0.845909
mmu-miR-194-2-3p	0	0.734715	1.66187	1.01156	0	0.889636	1.12379	1.08088
mmu-miR-194-5p	48.5595	48.981	46.3106	41.7631	50.8308	68.6799	72.3956	70.3045
mmu-miR-1940	0	0.195924	0.276978	0	0	0.118618	0.236587	0.610934
mmu-miR-1941-3p	1.49875	0.685734	0.775537	0.289018	0.854299	2.07582	1.65611	1.8328
mmu-miR-1941-5p	0	0.293886	0.332373	0.192678	0	0.296545	0	0.28197
mmu-miR-1942	0	0	0	0	0	0	0	0
mmu-miR-1943-3p	0.7194	0.342867	0.166187	0.481696	0.854299	1.06756	2.01099	0.140985
mmu-miR-1943-5p	37.169	31.8376	30.5783	30.4914	34.8839	65.5365	93.7475	63.5842
mmu-miR-1945	0.65945	1.61637	1.16331	2.55299	3.55958	3.02476	3.37136	2.72571
mmu-miR-1946a	0.4796	0.391848	0.332373	0.337187	0.605128	0.0593091	0.53232	0.046995
mmu-miR-1946b	0.1199	0.146943	0.332373	0.0481696	0.818703	0	0	0
mmu-miR-1947-5p	35.3705	27.2334	29.138	24.3738	32.1786	27.1042	21.4703	32.6615
mmu-miR-1948-3p	4.01665	7.64103	6.70286	7.75531	6.90558	15.4204	18.5721	16.3072
mmu-miR-1948-5p	2.0383	2.93886	1.16331	3.90174	1.56621	5.57505	5.26406	7.75417
mmu-miR-1949	0.17985	0.979619	0	1.20424	0.427149	0.296545	0.473174	0.28197
mmu-miR-1950	1.3189	1.37147	1.82805	1.25241	0.284766	1.06756	1.30123	1.08088
mmu-miR-1951	0	0	0	0	0	0	0	0.516945
mmu-miR-1953	0.89925	1.51841	1.77266	1.34875	1.99336	2.01651	2.77989	1.31586
mmu-miR-1954	0	0	0	0.0481696	0	0	0	0.046995
mmu-miR-1955-3p	4.9159	0.293886	1.44028	1.34875	1.28145	3.73647	2.30672	2.44374
mmu-miR-1955-5p	4.97585	3.57561	2.60359	1.49326	1.42383	2.37236	3.60795	3.7126
mmu-miR-1957a	1.61865	1.76332	2.4374	1.68594	1.7086	0.889636	0.946347	1.50384
mmu-miR-1957b	1.37885	0.685734	0.332373	0.337187	0.854299	0.771018	1.41952	0.704924
mmu-miR-195a-3p	0.65945	0.318376	0.166187	0	0.711915	0.355854	0.8872	0.46995
mmu-miR-195a-5p	3.9567	3.47765	1.68956	2.93835	1.673	6.99847	8.3594	5.12245
mmu-miR-1960	0	0.293886	1.16331	0.240848	1.77979	2.01651	1.7744	3.19566
mmu-miR-1964-3p	35.7302	19.5434	28.3071	22.3989	25.5578	38.7288	41.521	53.7152
mmu-miR-1964-5p	0.89925	0.391848	0.664746	0.867053	0	0.237236	0.8872	1.26886
mmu-miR-1965	21.9417	24.4415	21.0503	27.1195	26.0561	31.6117	25.4331	27.821
mmu-miR-1966-3p	1.7985	0.930638	0.775537	0.626205	0.711915	1.12687	0.414027	0.0939899
mmu-miR-1966-5p	0	0.0979619	0	0	0	0	0.473174	0
mmu-miR-1968-5p	0	0.538791	0.609351	0.192678	0	2.31305	0.70976	3.00768
mmu-miR-1969	1.5587	2.98784	1.88345	2.60116	1.85098	0.296545	1.89269	1.26886
mmu-miR-196a-5p	2.45795	3.13478	2.54819	1.68594	1.56621	13.3445	12.1842	13.2996
mmu-miR-196b-3p	0	0	0	0	0	0	0	0
mmu-miR-196b-5p	0	0	0.941724	0.337187	0	0	0	0.234975
mmu-miR-1971	0	0	0	0	0	0	0	0
mmu-miR-1981-3p	11.6303	10.7268	10.1374	12.0906	11.4618	14.4714	12.1251	22.3696
mmu-miR-1981-5p	7.6736	10.6779	10.5805	7.03276	7.90226	9.54876	9.22688	10.7148
mmu-miR-1982.1-3p	1.37885	1.46943	1.38489	1.39692	3.70196	1.3048	4.49515	2.25576
mmu-miR-1983	19.9634	19.6414	24.097	17.6301	18.2962	25.7994	26.9117	33.0844
mmu-miR-199a-3p	31.5937	29.0212	29.3319	32.4422	27.0884	40.2709	31.3773	39.4053
mmu-miR-199a-5p	13.5487	10.7758	11.5223	12.1628	13.6688	11.0908	7.2159	7.4252
mmu-miR-199b-3p	27.7569	25.3966	26.119	30.9008	23.6712	37.9578	30.5493	38.6534
mmu-miR-199b-5p	0.8393	0	0.387769	0.120424	0	0.771018	1.41952	0.563939
mmu-miR-19a-3p	179.281	161.833	192.389	203.709	210.834	315.702	320.368	302.577
mmu-miR-19a-5p	5.81515	5.58383	3.93308	6.69558	6.19366	2.66891	2.83904	5.26343
mmu-miR-19b-1-5p	0.89925	3.18376	2.32661	1.92678	1.92217	0.711709	0.650614	1.40985
mmu-miR-19b-3p	784.056	713.016	839.907	774.857	872.559	981.209	994.7	842.69
mmu-miR-1b-3p	1.4388	0.832677	1.16331	1.01156	1.13906	0	1.41952	0.37596
mmu-miR-1b-5p	0	0	0.221582	0	0.355958	0	0	0.140985
mmu-miR-200a-3p	3.05745	1.88577	2.90826	3.13103	2.5629	6.55365	5.73723	3.54812
mmu-miR-200b-3p	3.14738	1.86128	2.82517	3.08286	4.27149	18.1486	19.8733	22.5576
mmu-miR-200c-3p	0.749375	0.734715	0.387769	2.2158	0.854299	1.36411	0.591467	1.55083
mmu-miR-201-5p	0	0.146943	0.775537	0.529866	0	0.118618	0.53232	0.328965
mmu-miR-203-3p	16.1865	14.3514	13.8489	17.5337	14.5943	7.59156	13.1897	15.4613
mmu-miR-204-3p	0	0.685734	1.16331	0.674375	0.498341	0.948945	0.473174	2.06778
mmu-miR-204-5p	2939.2	2430.41	2617.08	2508.19	2973.64	2724.04	3419.36	2659.89
mmu-miR-205-3p	0	0	0	0	0	0	0	0
mmu-miR-205-5p	2.81765	4.55523	6.75825	4.52794	6.47843	11.506	11.3562	8.45909
mmu-miR-206-3p	1.3189	3.91848	2.4928	3.70906	4.34268	6.87985	12.7165	1.50384
mmu-miR-208b-3p	0.3597	0.636753	0.166187	0.481696	0.92549	1.77927	1.59696	1.22187
mmu-miR-20a-3p	21.1024	17.7311	17.1726	16.6667	15.5198	13.4038	21.8843	14.2865
mmu-miR-20a-5p	396.914	522.741	444.697	513.994	475.026	793.545	681.193	782.842
mmu-miR-20b-5p	0.0749375	0.293886	0.267745	0.248876	0.106787	0.247121	0.236587	0.180147
mmu-miR-210-3p	1394.26	1026.35	1174.5	1118.16	1273.76	639.53	656.587	549.935
mmu-miR-210-5p	158.868	143.661	142.422	141.282	154.628	33.6282	31.6435	40.3687
mmu-miR-211-5p	6.26478	5.21647	6.45358	6.5029	5.8733	4.12198	8.78328	4.25304
mmu-miR-212-3p	12.2298	14.3024	13.2949	13.1503	13.0281	45.5494	62.8138	44.2692
mmu-miR-212-5p	4.5562	5.9267	6.37048	4.72062	7.97345	27.6973	49.6241	21.4767
mmu-miR-2137	1.49875	2.98784	1.10791	0.963392	1.99336	2.07582	3.19392	1.36285
mmu-miR-214-5p	0.65945	0.244905	0	0	0	0	0	0
mmu-miR-215-5p	5.09575	2.91437	1.77266	3.63681	13.8468	8.42189	8.04395	5.85087
mmu-miR-217-5p	0	0	0	0	0	0	0	1.45684
mmu-miR-218-1-3p	26.5878	22.1394	18.696	23.0492	21.3219	14.1156	18.3946	16.8477
mmu-miR-218-5p	177.272	190.879	206.791	186.754	206.669	264.756	246.583	201.655
mmu-miR-219-1-3p	7.85345	7.69001	6.48127	7.80348	6.33605	9.66738	11.4745	10.4329
mmu-miR-219-5p	0.3597	1.17554	1.44028	1.63777	3.13243	3.61785	1.41952	2.02078
mmu-miR-21a-3p	5209.66	5291.02	6146.08	4984.45	8093.91	4586.61	5210.35	4030.1
mmu-miR-21a-5p	157845	184059	194857	185873	171089	150262	140215	137302
mmu-miR-21b	2.10824	3.39601	3.69303	3.14708	3.04937	3.37073	3.96283	2.38891
mmu-miR-21c	1.95837	3.12662	3.22217	2.71356	2.87139	2.8666	3.40094	1.87197
mmu-miR-22-3p	99466.5	83952.2	86445.4	86180.2	104550	92959.2	88865.9	82055.4
mmu-miR-22-5p	36.9892	38.597	31.2985	39.9808	42.2878	39.144	43.8868	34.4003
mmu-miR-221-3p	1163.81	1113.58	1134.06	1193.5	1285.79	2329.19	1773.69	2281.46
mmu-miR-221-5p	428.163	350.802	370.319	446.966	387.994	219.088	151.061	288.079
mmu-miR-222-3p	1228.02	1098.89	1055.84	1092.49	1133.01	1058.37	795.819	1218.91
mmu-miR-222-5p	83.8701	76.3613	77.8861	86.32	84.5756	20.9361	19.9916	19.4559
mmu-miR-223-3p	0.4796	0	0	0	0	0.118618	0.236587	0.140985
mmu-miR-224-3p	0.8393	0.195924	1.66187	1.73411	0.569532	1.00825	0.828054	0.37596
mmu-miR-224-5p	67.5037	62.6467	65.3113	59.0078	62.5062	128.76	147.571	117.44
mmu-miR-23a-3p	1451.42	1606.53	1543.76	1473.8	1550.48	1461.79	1361.02	1654.25
mmu-miR-23a-5p	1.3189	3.0858	0.720142	2.11946	1.06787	0.533782	1.00549	1.40985
mmu-miR-23b-3p	679.204	682.55	775.371	644.076	740.534	559.344	529.481	677.597
mmu-miR-23b-5p	0.77935	2.20414	0.221582	0.337187	0.569532	0	0.17744	0.751919
mmu-miR-24-1-5p	13.249	17.8291	22.1582	14.1137	21.0727	8.71843	14.5501	8.4121
mmu-miR-24-2-5p	868.556	1117.75	972.634	825.001	1050.43	678.674	560.592	684.576
mmu-miR-24-3p	2492.84	2492.1	2540	2573.41	2783.09	3481.62	4131.04	3339.23
mmu-miR-25-3p	8048.38	7848.2	7368.38	7451.89	7128.91	15253.5	16635.1	14423.6
mmu-miR-25-5p	76.796	66.6631	73.6206	67.9673	68.0591	24.376	18.9861	38.6768
mmu-miR-26a-1-3p	4.0766	2.20414	1.82805	2.84201	1.7086	1.60134	4.02198	2.63172
mmu-miR-26a-2-3p	8.33305	12.5881	11.3561	12.5723	10.394	11.5653	11.3562	6.06235
mmu-miR-26a-5p	14242.7	15735	14292.8	13982.7	14945.7	14908.2	12521.1	15984.3
mmu-miR-26b-3p	47.4804	33.6499	39.22	33.1889	38.2299	44.1259	68.6693	37.032
mmu-miR-26b-5p	2017.83	2886.45	2408.21	2535.91	2294.75	3862.62	3356.37	4672.12
mmu-miR-27a-3p	4835.45	5533.89	5455.71	4907.11	5924.77	6316.15	7117.3	6055.79
mmu-miR-27a-5p	208.087	226.145	199.036	198.892	204.249	98.631	60.7437	102.872
mmu-miR-27b-3p	46271.7	53781.9	46935.9	48783	50240.9	57097	58596.4	50486.5
mmu-miR-27b-5p	265.459	241.868	261.522	235.116	226.318	71.7047	73.6376	83.369
mmu-miR-28a-3p	661.129	611.038	630.899	662.814	562.627	1165.6	864.311	1388.14
mmu-miR-28a-5p	779.45	886.596	776.525	838.794	783.605	654.248	564.269	781.346
mmu-miR-28b	0.329725	0.440829	0.360071	0.264933	0.24917	0.474472	0.325307	0.43862
mmu-miR-28c	4.65612	6.99612	6.05658	8.25306	5.98009	6.56354	5.86538	8.16146
mmu-miR-292-5p	0	0	0	0	0.640724	0.237236	0	0
mmu-miR-297a-3p	0.519567	0.734715	1.20024	0.626205	0.47461	0.593091	0.729476	0.736254
mmu-miR-297a-5p	4.61615	6.22058	6.1489	5.44317	4.48507	1.71996	3.90368	2.20876
mmu-miR-297b-3p	0.519567	0.734715	1.20024	0.626205	0.47461	0.593091	0.729476	0.736254
mmu-miR-297b-5p	2.0383	2.0572	2.90826	2.98652	1.13906	2.66891	2.48416	1.78581
mmu-miR-297c-3p	0.519567	0.734715	1.20024	0.626205	0.47461	0.593091	0.729476	0.736254
mmu-miR-297c-5p	0	0.685734	0.193884	0.313103	0.569532	0.474472	0	0.46995
mmu-miR-298-5p	0.4796	1.27351	0.553955	0.915223	0.284766	3.02476	3.01648	1.92679
mmu-miR-299a-3p	0	0.195924	0.886328	0.289018	0	0.177927	0.17744	0.234975
mmu-miR-29a-3p	4331.66	4235.07	4228.01	4328.79	4957.35	6095.55	8217.43	4509.4
mmu-miR-29a-5p	24.1599	28.7029	38.1121	27.6012	26.768	23.4271	23.6587	18.563
mmu-miR-29b-1-5p	9.1124	8.52269	7.09063	10.9345	7.29713	3.02476	4.64302	5.40442
mmu-miR-29b-2-5p	0	0	0.387769	0	0.24917	0.296545	0.916774	0
mmu-miR-29b-3p	289.738	290.874	304.315	276.445	330.115	317.986	373.068	240.92
mmu-miR-29c-3p	38.0982	41.7318	46.3937	42.5579	43.1421	48.841	62.3702	44.1048
mmu-miR-29c-5p	3.05745	2.93886	1.93884	1.73411	1.13906	3.262	3.13477	1.78581
mmu-miR-300-3p	1.28893	1.5429	1.66187	3.05877	1.99336	3.88474	2.33629	4.44102
mmu-miR-301a-3p	2237.33	1813.03	2161.12	2316.77	2467.75	2778.33	2602.84	2185.19
mmu-miR-301a-5p	19.4238	13.8616	18.2805	16.0887	18.0827	5.81229	2.6616	6.5323
mmu-miR-301b-3p	2.45795	2.40007	5.40106	2.64933	3.59517	3.9144	4.46558	6.08585
mmu-miR-3057-3p	0	0.293886	0	0	0	0	0	0.046995
mmu-miR-3057-5p	30.3947	15.7229	21.9366	16.185	26.2697	74.3736	68.137	58.2737
mmu-miR-3058-3p	2.69775	3.72255	4.81941	0.722544	3.13243	7.11709	8.75371	4.88748
mmu-miR-3060-3p	1.3189	2.15516	4.65322	3.27553	0.640724	0.415163	0.591467	2.8197
mmu-miR-3060-5p	0	0	0	0.529866	0	0	0	0
mmu-miR-3061-3p	10.6112	11.0697	15.0122	6.93643	7.90226	14.8866	18.0989	19.3149
mmu-miR-3061-5p	2.69775	3.62459	3.76689	3.75723	5.41056	7.71018	3.90368	4.79349
mmu-miR-3063-3p	14.9875	10.5799	10.5805	12.8131	14.2383	11.4466	14.905	10.8088
mmu-miR-3063-5p	0	0.440829	0	0	0	0.296545	0	0
mmu-miR-3064-3p	0.29975	0	0	0	0	0.6524	0.295733	0.516945
mmu-miR-3064-5p	1.37885	0.587772	0.49856	0.240848	0.0711915	0.771018	0	0.704924
mmu-miR-3066-3p	6.05495	1.8123	1.93884	3.51638	1.85098	0.296545	0.650614	1.03389
mmu-miR-3066-5p	17.1457	20.0822	19.0007	27.4085	16.4452	11.0908	13.8403	17.2002
mmu-miR-3068-3p	22.1216	30.7601	28.8611	34.2004	29.6157	32.2641	20.3465	26.5521
mmu-miR-3068-5p	0.29975	1.17554	1.49568	2.98652	3.27481	4.15163	7.92566	5.96836
mmu-miR-3069-3p	0.65945	2.44905	1.44028	3.03469	2.06455	0.177927	0.295733	0.657929
mmu-miR-3069-5p	0	0.0979619	0.49856	0	0.0711915	0.474472	0	0
mmu-miR-3074-1-3p	10.851	13.6167	9.47263	7.94799	11.9602	8.59981	19.4593	8.03614
mmu-miR-3074-5p	7.37385	8.42473	9.14026	10.4046	8.47179	5.99021	5.14576	7.84816
mmu-miR-3075-5p	0.8393	1.42045	0.0553955	1.44509	0.284766	0	0.53232	1.22187
mmu-miR-3076-3p	6.8343	3.8695	5.15178	1.5896	3.06124	3.67716	2.77989	2.53773
mmu-miR-3077-3p	0.29975	0	0	0	0.498341	0	0.650614	0.37596
mmu-miR-3079-5p	0	0	0	0	0	0	0	0
mmu-miR-3080-3p	0	0	0	0.192678	0	0.118618	0.17744	0
mmu-miR-3081-3p	1.61865	3.67357	0.720142	1.97495	0.996682	2.31305	4.85003	2.06778
mmu-miR-3082-3p	28.5362	17.1923	15.2338	17.1002	25.1306	24.7319	17.6849	15.3674
mmu-miR-3082-5p	0.3597	0	0	0.626205	0	0	0.0591467	0
mmu-miR-3083-5p	0.29975	0.538791	0.110791	0	0	0	0	0
mmu-miR-3084-3p	16.0067	15.1841	29.5812	16.8112	21.7846	15.7169	23.9544	13.2056
mmu-miR-3084-5p	0.5995	1.07758	0.49856	0.144509	0	0.118618	1.18293	0.046995
mmu-miR-3086-5p	0	0.881658	0.553955	0.337187	0	2.31305	1.00549	0.986894
mmu-miR-3087-5p	0	0	0	0	0	0	0	0
mmu-miR-3089-3p	7.61365	5.9267	5.53955	3.22736	4.05792	5.15989	6.50614	3.66561
mmu-miR-3091-3p	3.41715	1.61637	0.941724	2.6975	5.62413	0.237236	0.946347	1.03389
mmu-miR-3091-5p	1.85845	1.95924	1.82805	1.39692	4.55626	0.711709	0.414027	1.45684
mmu-miR-3092-3p	2.398	3.37969	5.37336	4.19076	4.84103	4.5668	4.37686	4.27654
mmu-miR-3093-5p	0.29975	0.587772	0.443164	0.722544	0.355958	0	0.295733	0.234975
mmu-miR-3094-3p	0.5995	0	0	0.529866	0.284766	0.0593091	0.414027	0.140985
mmu-miR-3094-5p	0	0	0.332373	0	0	0	0	0.140985
mmu-miR-3095-3p	1.01915	1.66535	0.49856	0.578035	0	0	0.650614	0.18798
mmu-miR-3095-5p	0.5995	0	0	0	0.142383	0	0	0
mmu-miR-3096a-3p	1.7985	2.15516	2.96366	2.40848	1.88658	2.72822	2.27715	1.29236
mmu-miR-3096a-5p	30.005	34.5316	31.3262	23.0973	30.648	28.7056	26.7047	41.708
mmu-miR-3096b-3p	4.61615	6.36753	4.84711	4.67245	6.01569	6.58331	4.70216	6.83777
mmu-miR-3096b-5p	44.393	50.6463	43.5132	31.8642	40.2588	40.5081	40.0719	55.9945
mmu-miR-3097-5p	0	0.244905	0.387769	0	0.498341	0	0	0
mmu-miR-3098-3p	1.49875	1.61637	1.82805	1.63777	1.63741	2.49098	6.26955	2.67871
mmu-miR-3098-5p	0.3597	1.91026	1.82805	2.50482	3.84434	1.89789	2.24757	1.92679
mmu-miR-3099-3p	0.41965	1.07758	0.166187	1.39692	1.92217	1.3048	2.89819	1.40985
mmu-miR-30a-3p	1646.14	1884.32	1517.17	1758.67	1356.02	1827.93	1862.26	1866.92
mmu-miR-30a-5p	56672.6	54018.3	57991.3	59326	56919.7	39507.8	33988.2	42492.4
mmu-miR-30b-3p	34.831	29.2906	30.0244	31.3103	29.6869	14.4121	17.2117	19.7379
mmu-miR-30b-5p	771.097	1559.55	1256.98	865.632	1228.91	426.986	347.723	561.739
mmu-miR-30c-1-3p	54.8842	51.8953	35.5362	45.3758	47.2	31.3448	23.4221	38.5829
mmu-miR-30c-2-3p	209.316	247.329	182.833	208.43	181.182	125.706	81.5633	155.318
mmu-miR-30c-5p	2246.03	2965.7	2653.22	2559.66	2787.36	1489.84	1225.22	2015.21
mmu-miR-30d-3p	359.55	381.243	363.284	383.96	395.469	234.864	226.621	194.888
mmu-miR-30d-5p	15261.3	13463.3	14610.7	14098.1	15942.2	11280.4	9169.35	12131.5
mmu-miR-30e-3p	836.543	963.799	885.663	909.491	779.654	829.17	829.769	851.549
mmu-miR-30e-5p	8275.45	7812.7	8440.4	8599.67	9464.55	6342.93	5904.13	6652.93
mmu-miR-30f	0.05995	0	0.0553955	0.0481696	0.355958	0.0593091	0.0591467	0.046995
mmu-miR-31-3p	74.4579	68.4754	96.222	64.0174	106.93	47.5066	60.5662	49.2037
mmu-miR-31-5p	4260.71	4201.73	4022.21	4151.31	4380.27	7718.42	6750.65	7702.8
mmu-miR-3101-5p	0	0	0	0.0481696	0.213575	0	0	0.37596
mmu-miR-3102-5p	0	1.32249	0	0.722544	0.996682	4.80403	1.53781	1.8798
mmu-miR-3102-5p.2-5p	0.5995	1.91026	3.54531	1.25241	1.92217	13.9969	10.7647	7.84816
mmu-miR-3103-3p	0.7194	2.25312	1.66187	1.54143	1.42383	1.24549	2.12928	0.610934
mmu-miR-3103-5p	0	0	0	0	0	0.296545	0	0
mmu-miR-3105-3p	15.4671	15.8698	15.123	19.316	14.5943	17.6741	25.1965	13.5345
mmu-miR-3105-5p	0	0.587772	0.720142	0.337187	0.427149	0.830327	2.07013	0.37596
mmu-miR-3107-5p	735.857	603.911	606.553	664.644	617.907	948.678	1085.49	1034.48
mmu-miR-3108-5p	0.2398	1.91026	0	0.915223	1.85098	1.42342	0.414027	1.08088
mmu-miR-3109-3p	10.791	8.62065	8.6417	11.657	7.5463	9.60807	6.92016	8.74106
mmu-miR-3109-5p	1.25895	1.8123	1.38489	1.5896	1.28145	3.55854	1.47867	1.31586
mmu-miR-3110-5p	1.4388	0.783696	1.2741	0.529866	1.42383	0.6524	0.53232	0.563939
mmu-miR-3112-3p	0.17985	0	0	0.337187	0.355958	0	0	0
mmu-miR-3112-5p	0.05995	0.636753	1.2187	0.337187	0.355958	0.593091	0.70976	0
mmu-miR-32-3p	4.37635	6.26956	4.26545	3.8054	1.85098	0.711709	1.71525	4.27654
mmu-miR-32-5p	13.189	21.3557	20.0532	28.3719	22.8525	34.8737	40.0423	28.009
mmu-miR-320-3p	299.75	341.446	272.38	302.457	309.683	845.095	695.802	976.978
mmu-miR-320-5p	0.3597	0.048981	0.332373	0.144509	0.498341	0	0.473174	0.234975
mmu-miR-322-3p	232.846	197.246	175.548	259.923	200.618	151.535	130.123	175.996
mmu-miR-322-5p	1491.56	1739.8	1530.74	1695.67	1595.76	1874.52	1662.32	1704.51
mmu-miR-324-3p	31.174	31.5437	25.9251	24.0848	28.975	29.4766	29.8099	28.4319
mmu-miR-324-5p	19.4238	19.2005	16.8402	22.1099	20.6455	19.8685	24.3093	15.9313
mmu-miR-326-3p	5.93505	6.1716	5.37336	5.53951	6.05128	5.27851	7.51163	5.68639
mmu-miR-328-3p	247.294	66.2223	182.057	146.773	243.546	410.715	484.057	366.279
mmu-miR-328-5p	0	0	0	0.529866	0	0	0.53232	0.328965
mmu-miR-33-3p	2.7577	4.01644	4.9302	1.49326	4.55626	1.18618	1.65611	2.11477
mmu-miR-33-5p	24.5196	23.4619	22.823	22.9769	27.9783	14.3528	13.8995	13.2526
mmu-miR-330-3p	1.49875	0.734715	0.443164	1.97495	1.49502	0.593091	1.95184	0.892904
mmu-miR-330-5p	11.5104	10.335	12.7964	11.5607	13.0992	14.0562	13.8995	11.2318
mmu-miR-331-3p	43.164	33.356	37.8351	31.0212	40.152	42.8211	33.5953	36.7031
mmu-miR-331-5p	10.4913	10.6779	7.14602	4.14259	10.6075	6.34607	9.52262	5.40442
mmu-miR-335-3p	11.99	12.4412	14.9014	6.40656	18.225	94.7759	105.281	130.599
mmu-miR-335-5p	10.7311	8.57167	7.47839	8.33334	8.82775	34.4586	43.5911	33.4134
mmu-miR-338-3p	1.13905	1.91026	1.16331	2.60116	1.49502	6.28676	2.77989	4.55851
mmu-miR-338-5p	0.2398	0.881658	0	0.0963392	0	0.237236	1.18293	0.610934
mmu-miR-339-3p	36.2698	47.0707	41.2697	44.9904	39.3689	29.9511	38.4454	22.0876
mmu-miR-339-5p	52.4563	33.0622	41.4912	44.8941	55.1735	39.5591	58.7918	27.2101
mmu-miR-340-3p	37.7086	34.2377	30.3013	32.7072	40.0097	31.671	34.3051	39.9927
mmu-miR-340-5p	633.732	865.592	827.387	788.537	724.73	670.845	553.199	650.833
mmu-miR-342-3p	296.992	252.105	292.544	282.948	304.913	377.977	566.862	295.598
mmu-miR-342-5p	2.09825	4.16338	2.93596	4.23893	3.91554	4.32956	2.54331	2.91369
mmu-miR-344-3p	2.33805	6.73488	7.64458	6.16571	6.12247	12.5439	10.4394	9.93943
mmu-miR-344b-3p	2.21815	4.3838	3.93308	3.99808	1.13906	5.36747	3.87411	4.13556
mmu-miR-344c-3p	0	0.587772	0.443164	0.144509	0.142383	0.237236	0.828054	0.728422
mmu-miR-344d-3-5p	0.7194	1.76332	1.10791	0.674375	1.7086	2.49098	2.42501	2.67871
mmu-miR-344d-3p	54.8543	34.1887	42.0452	41.5704	45.4914	52.1327	39.6874	70.6804
mmu-miR-345-3p	114.564	118.044	102.537	101.012	109.849	210.725	170.993	225.67
mmu-miR-345-5p	52.8759	47.2177	50.5761	41.9557	58.8042	57.2332	52.9954	45.0682
mmu-miR-3470a	28.6561	20.3516	17.5327	21.5077	24.6323	5.18954	6.74272	11.3258
mmu-miR-3470b	85.4887	64.8018	63.0124	70.7853	74.6799	19.8389	12.0068	39.0763
mmu-miR-3471	0	0.146943	1.2187	0.192678	0	0	0	0.234975
mmu-miR-3473a	0.9592	0.48981	0.720142	0.240848	0.605128	0.889636	0.8872	0.37596
mmu-miR-3473b	1.7985	4.3838	3.10215	1.71002	2.70528	1.60134	2.72075	1.95029
mmu-miR-3473d	26.378	19.5434	19.7208	22.5916	23.422	7.53225	7.57078	13.4406
mmu-miR-3473e	1.73855	0.710224	0.775537	1.27649	1.10347	0.593091	0.70976	0.728422
mmu-miR-34a-3p	0.89925	3.47765	1.55107	2.55299	2.34932	2.25374	5.38235	4.32354
mmu-miR-34a-5p	81.6519	94.6802	78.3846	90.5589	95.8238	586.092	548.112	603.838
mmu-miR-34b-3p	20.8626	21.3067	19.887	24.9519	23.5644	46.8542	56.1302	71.9023
mmu-miR-34b-5p	81.8318	64.9243	71.8203	81.1658	76.7089	185.252	150.528	174.492
mmu-miR-34c-3p	7.0741	8.86556	11.6331	6.31022	9.53967	18.3858	17.6257	25.3303
mmu-miR-34c-5p	1701.8	1532.1	1573.32	1756.87	1684.64	5889.83	5702.81	4395.63
mmu-miR-350-3p	49.8784	44.1808	68.3027	53.5646	64.5707	49.6417	61.1577	37.69
mmu-miR-350-5p	107.251	71.9041	98.9918	82.7072	104.367	103.376	113.088	85.0609
mmu-miR-351-3p	6.29475	9.0125	8.91868	4.09442	6.19366	4.80403	5.79638	3.99457
mmu-miR-351-5p	4757.93	3469.57	3662.09	3521.87	4372.73	2847.25	2380.36	3602.87
mmu-miR-3572-3p	0.41965	0.342867	0.830933	0.529866	0	0.415163	1.00549	0.892904
mmu-miR-3572-5p	0	0	0	0	0	0	0	0
mmu-miR-361-3p	48.4996	40.8012	32.1848	53.0829	44.21	71.764	68.6102	58.7437
mmu-miR-361-5p	161.505	158.943	149.679	168.835	176.697	154.441	146.625	168.665
mmu-miR-362-3p	26.4979	29.0457	29.1934	31.0694	38.7282	50.4127	37.7356	47.0419
mmu-miR-362-5p	15.4671	19.1516	17.9481	12.7168	13.0992	23.1898	32.7081	26.7871
mmu-miR-365-1-5p	0.65945	0.318376	0	0.385357	1.21026	0.118618	0.414027	1.12788
mmu-miR-365-2-5p	25.6586	19.4699	17.505	17.5337	20.8591	5.45643	3.96283	7.4252
mmu-miR-365-3p	200.773	179.956	174.994	180.01	202.682	180.359	189.861	143.758
mmu-miR-369-3p	4.1965	3.18376	2.71438	4.14259	4.76983	9.37083	2.83904	5.73338
mmu-miR-374b-5p	25.7785	25.9109	24.2632	22.4952	34.0296	52.7258	59.3241	35.0112
mmu-miR-375-3p	834.924	438.918	592.843	938.585	829.951	964.484	600.635	591.948
mmu-miR-378a-3p	4324.9	4335.3	4057.67	4053.29	4033.11	5508.8	4954.82	6545.12
mmu-miR-378a-5p	37.8884	23.4619	27.0884	30.5877	31.3243	30.1883	41.9942	27.774
mmu-miR-378b	8.05828	8.79208	7.83385	8.60631	8.17516	8.84199	7.22575	9.32458
mmu-miR-378c	395.805	379.807	372.429	385.06	381.812	289.878	239.14	344.916
mmu-miR-378d	49.5537	48.1238	47.5524	46.018	45.3846	47.2347	33.7728	67.1675
mmu-miR-381-3p	2.06828	1.39596	2.93596	2.57707	2.42051	4.29991	2.63203	3.12516
mmu-miR-3960	0.29975	0.783696	0.221582	0.289018	0.498341	0	0.473174	0.422955
mmu-miR-3962	0	0.0244905	0.0553955	0.0722544	0	0.0593091	0.0591467	0.0704924
mmu-miR-3963	22.0916	19.8863	19.3607	14.5472	30.3276	9.25221	9.49304	8.45909
mmu-miR-3966	0.65945	0.538791	0.747839	0.842968	0.391554	0.622745	0.4436	0.822412
mmu-miR-3967	0.929225	0.710224	1.2741	0.65029	1.60181	0.800672	1.00549	0.892904
mmu-miR-3968	89.0558	76.4103	78.6893	62.6205	106.93	41.1605	49.1805	42.6714
mmu-miR-3969	0	0	0	0	0	0	0	0
mmu-miR-3970	0.209825	0.367357	0.526257	0.240848	0.284766	0.771018	1.12379	1.15138
mmu-miR-409-3p	1.4388	1.71433	2.04963	2.50482	2.5629	3.43993	1.71525	2.7727
mmu-miR-410-3p	6.2348	4.65319	4.87481	6.45473	5.55294	15.5983	9.58176	9.305
mmu-miR-411-5p	7.37385	4.65319	5.42876	7.17727	7.47511	10.6756	7.51163	6.57929
mmu-miR-412-5p	0	0	0.0553955	0.192678	0	0.0593091	0.118293	0.0939899
mmu-miR-421-3p	227.39	240.937	226.568	239.018	217.633	267.187	308.154	226.046
mmu-miR-421-5p	2.2781	3.57561	3.6561	2.31214	1.7086	1.9572	3.01648	1.78581
mmu-miR-423-3p	2097.05	1327.24	1753.77	1636.37	2250.93	1389.67	1484.11	1950.95
mmu-miR-423-5p	251.67	239.86	216.486	219.942	258.497	281.777	235.995	224.73
mmu-miR-425-3p	10.7311	11.0697	8.14314	9.24857	14.9502	17.9706	24.7233	26.0352
mmu-miR-425-5p	314.018	264.448	271.327	292.582	300.642	491.613	487.25	415.482
mmu-miR-429-3p	9.2323	5.33893	7.03523	10.8382	9.2549	12.3363	7.0976	8.88205
mmu-miR-434-3p	5.33555	2.49803	3.26834	5.87669	5.19698	6.64261	3.07563	3.85359
mmu-miR-449a-3p	0	1.37147	1.16331	0.385357	0.92549	0	0.295733	0
mmu-miR-449a-5p	29.5554	40.5562	33.1819	35.3565	40.3656	58.4787	50.2155	45.6321
mmu-miR-449b	0	0.48981	0	0.0240848	0.92549	0.177927	0	0
mmu-miR-449c-3p	0.2398	0	0	0	0	0	0	0
mmu-miR-449c-5p	1.7985	1.0286	2.10503	0.915223	2.91885	1.54204	0.414027	0.798914
mmu-miR-450a-1-3p	0	1.51841	1.16331	1.1079	0.213575	0.296545	0.768907	1.92679
mmu-miR-450a-2-3p	0.41965	0.391848	0	0.674375	0	0.474472	0.35488	0
mmu-miR-450a-5p	51.2573	75.5287	65.4221	64.1619	79.6633	165.116	153.308	119.978
mmu-miR-450b-3p	1.3189	3.13478	3.43452	1.83045	2.20694	5.27851	3.25307	3.52462
mmu-miR-450b-5p	193.758	235.158	237.259	223.892	239.56	569.663	522.384	435.69
mmu-miR-451a	3.89675	4.21236	5.81653	2.93835	3.91554	6.46469	5.08662	4.46452
mmu-miR-452-3p	1.7985	0.0979619	0.49856	0	0.498341	0.415163	0.8872	1.08088
mmu-miR-452-5p	7.01415	11.4615	12.8518	9.48942	9.75324	9.48945	9.93665	11.9837
mmu-miR-455-3p	16.4263	12.6861	12.464	15.2216	13.0992	29.8918	25.0782	33.1314
mmu-miR-455-5p	12.4097	15.7719	16.2309	10.212	18.3674	30.9	23.1855	25.2833
mmu-miR-466a-5p	0.649459	1.77148	2.61282	2.19172	1.82725	1.06756	1.60682	1.29236
mmu-miR-466b-3p	0	0.440829	0.166187	0.0481696	0	0	0	0.28197
mmu-miR-466b-5p	0	0.48981	0.166187	0.0240848	0	0.118618	0.167582	0.0939899
mmu-miR-466c-5p	6.50458	8.08186	7.4507	4.72062	9.39728	5.60471	6.03296	5.00496
mmu-miR-466d-3p	2.57785	4.99606	1.77266	3.3237	3.48839	4.03302	4.436	3.10167
mmu-miR-466d-5p	3.16736	4.16338	2.63129	3.50033	4.82916	2.98522	2.12928	2.09128
mmu-miR-466e-5p	0	0.48981	0.166187	0.0240848	0	0.118618	0.167582	0.0939899
mmu-miR-466f	0.329725	0.0734715	0.470862	0.361272	0.213575	0.622745	0.17744	0.328965
mmu-miR-466f-3p	1.88843	5.16749	3.26834	1.39692	3.77315	3.02476	5.11619	1.36285
mmu-miR-466f-5p	0.329725	0.0734715	0.470862	0.361272	0.213575	0.622745	0.17744	0.328965
mmu-miR-466g	7.0741	6.31855	5.42876	4.2871	5.76652	2.84683	5.20491	3.24265
mmu-miR-466h-3p	1.97835	1.86128	1.38489	1.5896	0.854299	1.18618	1.00549	0.563939
mmu-miR-466h-5p	11.0908	3.8695	4.87481	6.93643	4.62745	2.90614	6.12168	3.80659
mmu-miR-466i-3p	0.509575	0.612262	0.553955	0	0.640724	0.474472	0.147867	0.140985
mmu-miR-466i-5p	0.3597	0.048981	0.443164	0.0481696	0.355958	0	0	0
mmu-miR-466k	0	0	0	0.240848	0	0	0.0197156	0
mmu-miR-466l-3p	0	0	0.332373	0	0.355958	0	0	0
mmu-miR-466l-5p	0.0399667	0.179597	0.0646281	0.0802827	0.0711915	0.0494242	0.08872	0.046995
mmu-miR-466m-3p	0	0	0.110791	0	0	0	0.17744	0
mmu-miR-466n-3p	0.8393	4.35931	1.2187	2.64933	3.41719	2.37236	1.06464	2.02078
mmu-miR-466n-5p	3.16736	4.16338	2.63129	3.50033	4.82916	2.98522	2.12928	2.09128
mmu-miR-466o-3p	0.65945	0.244905	0	0	0	0	0.414027	0.046995
mmu-miR-466p-5p	0.979184	2.40823	2.33584	1.78228	1.4001	1.3048	1.55753	0.46995
mmu-miR-467b-3p	0	0	0	0.192678	0	0	0.0591467	0
mmu-miR-467c-3p	0.629475	0.171433	0.166187	0.120424	0.284766	0.118618	0.946347	0
mmu-miR-467c-5p	52.1116	54.124	60.3996	47.0296	46.2745	46.5873	40.5155	47.1359
mmu-miR-467d-5p	62.2431	70.9979	61.3413	63.3832	61.5807	31.5821	27.03	35.9041
mmu-miR-467e-3p	0.629475	0.759205	0.276978	0.746629	0.284766	0.355854	0	0.140985
mmu-miR-467e-5p	17.4904	33.9928	15.3076	21.4515	21.927	19.3941	17.0638	15.1089
mmu-miR-467h	0.0449625	0.220414	0.0553955	0.0240848	0	0.0593091	0.08872	0.0234975
mmu-miR-470-5p	0.53955	0.293886	0	0.578035	0.284766	0.296545	0	0.18798
mmu-miR-484	2253.94	1653.7	2127.74	1816.96	2602.98	2226.82	2270.11	2749.49
mmu-miR-485-3p	0.2398	0	0.110791	0.0481696	0	0.355854	0	0.046995
mmu-miR-486-3p	0.7194	0.734715	0.166187	0.770714	1.28145	1.3048	1.06464	1.36285
mmu-miR-486-5p	737.355	609.397	610.985	669.558	623.745	958.108	1093	1038.85
mmu-miR-491-3p	0.8393	0	0.0553955	0.385357	1.28145	0	0	0.328965
mmu-miR-491-5p	1.0791	0.146943	0.609351	0.626205	1.28145	0	0.53232	0.37596
mmu-miR-494-3p	0	0	0.830933	0	0.569532	0	0	0
mmu-miR-497-5p	2.45795	2.59599	5.09639	3.1792	3.346	6.93916	4.14027	6.25033
mmu-miR-500-3p	31.0241	18.7107	24.9834	20.7611	29.2597	41.7536	45.0106	29.9593
mmu-miR-500-5p	1.97835	0	2.04963	0.674375	0.854299	1.18618	1.71525	0.140985
mmu-miR-501-3p	186.235	152.184	145.801	120.328	139.607	196.313	266.042	156
mmu-miR-501-5p	3.29725	0.146943	3.37913	1.05973	0.92549	1.36411	3.5488	1.12788
mmu-miR-503-3p	12.9492	20.7679	15.8985	16.5703	16.3029	19.3941	15.3781	15.3674
mmu-miR-503-5p	5.93505	4.8981	5.20718	6.40656	5.83771	3.85509	4.49515	6.67328
mmu-miR-505-3p	1.4388	2.54701	1.2741	0.289018	0.783107	2.43167	1.53781	1.26886
mmu-miR-505-5p	0	0.195924	0.276978	0	0.284766	0	0	0.0939899
mmu-miR-5097	77.4554	41.8787	44.3718	45.424	67.7032	84.3375	105.873	80.1734
mmu-miR-5099	46552.9	36974.1	38872.7	40201.8	41995.8	18730.6	11967.6	18440.3
mmu-miR-5100	3.41715	2.00822	0.609351	0.626205	1.92217	1.18618	1.41952	1.17487
mmu-miR-5101	0	0.342867	0.553955	0	0	0	0	0.657929
mmu-miR-5104	0	0	0.443164	0.0481696	0	0	0	0
mmu-miR-5105	2.2781	1.0286	0.664746	2.31214	2.27813	4.80403	1.47867	2.34975
mmu-miR-5106	0.05995	0	0.0553955	0	0.0711915	0.0593091	0	0.328965
mmu-miR-5107-3p	11.5704	13.1269	9.8604	14.2582	11.3906	4.80403	9.93665	5.45141
mmu-miR-5107-5p	1.61865	3.03682	3.26834	1.87862	3.20362	1.48273	1.18293	0.845909
mmu-miR-5109	89.0857	85.7657	80.2681	77.3604	100.665	46.6762	29.2776	37.9249
mmu-miR-5113	0	0.342867	0	0	0.142383	0.593091	1.30123	0.18798
mmu-miR-5114	9.592	5.87772	7.423	6.64741	7.40392	4.21094	4.5543	3.05467
mmu-miR-5115	44.1832	43.5931	31.2431	48.6031	49.1934	59.8428	71.7449	42.2015
mmu-miR-5116	0.53955	0.146943	0	0.144509	0	0.237236	0.414027	0.234975
mmu-miR-5117-3p	52.2165	48.834	47.8063	37.5723	45.2778	30.9	31.7618	27.3041
mmu-miR-5117-5p	0	0.391848	0.110791	0.240848	0.640724	0.771018	0.8872	0.704924
mmu-miR-5119	0	0.195924	0.332373	0.0481696	0.0711915	0	0	0
mmu-miR-5121	1.49875	3.57561	3.98848	4.47977	4.12911	5.75298	6.68358	3.61861
mmu-miR-5122	0.41965	0.685734	1.05251	0.915223	0.498341	0.474472	0.473174	0.516945
mmu-miR-5123	2.2781	0.832677	0.941724	2.26397	1.35264	1.54204	0.828054	2.20876
mmu-miR-5124b	0	0	0	0	0	0	0	0
mmu-miR-5125	0.65945	0	0.387769	0.385357	0.284766	0.533782	0.118293	0.28197
mmu-miR-5126	1.25895	1.51841	0.886328	0.963392	1.35264	1.66065	1.36037	1.22187
mmu-miR-5128	2.57785	3.91848	3.54531	2.79384	2.70528	0.771018	0.473174	0.234975
mmu-miR-5129-3p	0	0.881658	0	0	0	0.237236	0	0.563939
mmu-miR-5129-5p	0	0	0	0	0	0	0	0
mmu-miR-5132-5p	0.2398	0.538791	0.387769	0	0	0.355854	0	0
mmu-miR-5134-3p	0	0.293886	0.276978	0.0481696	0.355958	0.355854	0.17744	0.234975
mmu-miR-532-3p	20.2032	25.5191	18.5021	21.002	24.8459	15.7762	21.4111	18.422
mmu-miR-532-5p	606.814	629.21	600.266	617.197	592.954	663.965	590.757	737.821
mmu-miR-540-3p	0.29975	0.0979619	0.664746	0.529866	0.427149	1.24549	0.414027	0.563939
mmu-miR-541-5p	29.3755	16.2127	23.9309	26.7823	30.1852	41.9908	25.0782	28.291
mmu-miR-542-3p	166.841	170.846	193.164	166.86	165.307	297.969	308.982	255.747
mmu-miR-542-5p	9.17235	3.28173	5.92732	3.56455	4.69864	9.72669	12.8348	9.11702
mmu-miR-543-3p	0	0.0979619	0	0	0	0	0	0.37596
mmu-miR-547-3p	0	0	0	0	0.427149	0.355854	0	0.328965
mmu-miR-5615-3p	0	0	0	0	0	0	0	0
mmu-miR-5615-5p	1.61865	0.881658	1.71726	1.63777	0.854299	0.593091	0.35488	1.45684
mmu-miR-5616-5p	0	0.342867	0.775537	0	0	0	0.591467	0
mmu-miR-5619-3p	0.77935	0.538791	0.664746	0.144509	0.569532	0.889636	0.236587	0.046995
mmu-miR-5620-5p	0	0.538791	0.886328	0.289018	0.711915	0	0.17744	0.0939899
mmu-miR-5622-5p	0	0	0	0	0	0	0	0.18798
mmu-miR-5709	0	0	0	0	0	0	0	0.610934
mmu-miR-574-3p	37.229	36.5398	36.3395	37.0906	41.2911	75.8563	84.1657	61.9863
mmu-miR-574-5p	14.8676	19.8373	9.63882	13.054	8.47179	23.9016	33.6545	23.9674
mmu-miR-582-3p	40.826	38.499	42.9315	26.7823	41.0775	66.782	83.6926	85.9068
mmu-miR-582-5p	1.0791	2.40007	4.32085	5.34683	3.346	5.69367	9.28603	5.68639
mmu-miR-592-5p	0.4796	0.0979619	0.221582	0	1.06787	0.355854	0	0.563939
mmu-miR-598-3p	13.7885	6.9553	16.0647	15.2698	10.3228	73.2467	92.9195	51.6945
mmu-miR-615-3p	0.8393	0.293886	0.443164	0.0963392	0.783107	0.355854	0.0591467	1.17487
mmu-miR-615-5p	0	0	0	0	0	0	0	0
mmu-miR-6236	1.4388	0.783696	0.609351	0.192678	2.27813	1.42342	0.946347	1.22187
mmu-miR-6238	0.8393	0.146943	0.110791	0.626205	0.640724	0.771018	0	0.516945
mmu-miR-6239	0	0.391848	0	0	0.142383	0.355854	0.17744	0.422955
mmu-miR-6240	18.1049	16.5066	13.4057	12.1869	11.9602	16.6065	8.51712	9.77495
mmu-miR-6243	72.7194	98.0599	68.3027	79.1427	85.7146	73.4839	35.2514	69.4115
mmu-miR-6363	0.2398	0.171433	0.166187	0.289018	0.142383	0.118618	0	0.164482
mmu-miR-6390	0.41965	1.07758	0.830933	0.818884	1.13906	0.711709	0.118293	0.751919
mmu-miR-6399	3.9567	3.28173	2.4928	2.11946	1.85098	0	1.83355	0.751919
mmu-miR-6412	1.0791	1.27351	1.10791	0.818884	1.56621	0.830327	0.53232	0.845909
mmu-miR-6418-3p	3.41715	0.881658	1.66187	0.674375	2.99005	2.90614	3.6671	1.8798
mmu-miR-652-3p	106.951	120.101	85.0321	113.247	100.807	115.237	141.242	100.099
mmu-miR-652-5p	0.65945	0.832677	0.664746	0	0.498341	1.00825	0.414027	1.17487
mmu-miR-6538	0.2398	1.56739	0.166187	0.240848	1.06787	2.55029	0.70976	1.45684
mmu-miR-6539	504.12	523.998	550.133	487.428	522.902	83.9816	98.361	98.4544
mmu-miR-664-3p	5.93505	4.50625	2.38201	3.46821	2.91885	4.27025	3.6671	4.6995
mmu-miR-664-5p	9.53205	6.51447	6.64746	2.93835	4.12911	5.33782	9.52262	13.5345
mmu-miR-665-3p	0	0.048981	0	0.0481696	0	0	0.0591467	0.046995
mmu-miR-669a-3-3p	0	0.881658	0.276978	1.01156	0.711915	0.355854	0.8872	0.563939
mmu-miR-669b-3p	0	0	0	0	0	0	0.236587	0.18798
mmu-miR-669b-5p	6.38468	7.73899	3.96078	7.68305	3.48839	6.28676	11.0309	5.38092
mmu-miR-669c-3p	0	0.048981	0	0	0	0	0	0
mmu-miR-669c-5p	14.1782	14.9637	10.082	14.475	9.14811	13.6114	19.7846	14.9209
mmu-miR-669d-2-3p	0	0.146943	0.129256	0.0481696	0.106787	0	0	0.0704924
mmu-miR-669d-3p	0	0.146943	0.129256	0.0481696	0.106787	0	0	0.0704924
mmu-miR-669d-5p	3.05745	6.39202	3.43452	3.8054	3.84434	4.44818	7.39334	6.76727
mmu-miR-669e-3p	0	0.636753	1.2741	0	0	0.177927	0.70976	0
mmu-miR-669e-5p	0.8393	1.51841	1.10791	1.68594	0.92549	1.3048	1.53781	1.31586
mmu-miR-669f-3p	0.5995	0.048981	0.49856	0.529866	1.13906	0.593091	0.650614	0.422955
mmu-miR-669f-5p	1.5587	2.37558	2.16042	2.6975	1.56621	1.02802	2.39544	1.66832
mmu-miR-669g	0.29975	1.17554	0.387769	0.385357	1.06787	0.830327	0	0
mmu-miR-669h-5p	0	1.12656	0.886328	0.240848	1.35264	1.12687	0.53232	0.939899
mmu-miR-669k-5p	0	0.685734	0.332373	0.578035	0	0.830327	1.06464	0.610934
mmu-miR-669l-3p	0	0.146943	0.129256	0.963392	0	0	0	0
mmu-miR-669l-5p	4.01665	6.73488	3.93308	4.86513	4.2003	5.89137	4.67259	5.12245
mmu-miR-669m-3p	0	0	0	0.192678	0.783107	0	0	0.28197
mmu-miR-669m-5p	1.76853	2.35109	0.747839	1.421	1.85098	2.31305	1.62653	2.39674
mmu-miR-669n	0.029975	0.269395	0	0.0722544	0.177979	0.148273	0.0295733	0.0234975
mmu-miR-669o-5p	5.21565	4.1144	4.54243	6.55107	3.48839	4.8238	4.73174	7.98914
mmu-miR-671-3p	194.358	132.983	138.821	128.372	181.111	164.049	153.131	147.282
mmu-miR-671-5p	13.8485	15.0861	10.8021	18.5453	18.4386	29.7138	32.0575	36.1391
mmu-miR-674-3p	65.945	57.5037	49.856	53.661	56.882	53.2595	58.3186	54.3262
mmu-miR-674-5p	21.9417	29.5845	15.6215	23.3141	25.3442	18.5637	13.3672	14.4275
mmu-miR-676-3p	2.2781	2.49803	1.2187	1.97495	4.27149	2.19444	3.07563	4.55851
mmu-miR-676-5p	0	1.17554	1.77266	0.963392	0.213575	1.06756	0.828054	0.704924
mmu-miR-677-3p	0	0	0.443164	0	0.711915	0	0.236587	1.31586
mmu-miR-677-5p	30.8743	35.4132	25.7589	27.1677	35.1686	14.4121	10.4098	13.6755
mmu-miR-679-5p	0	0.244905	0	0	0.0711915	0.118618	0.0591467	0.0939899
mmu-miR-690	10.4313	7.15122	7.75537	3.75723	7.40392	6.524	5.85552	8.45909
mmu-miR-693-3p	3.65695	0.48981	0.941724	1.73411	1.28145	1.54204	2.60245	3.61861
mmu-miR-696	0	0	0	0	0	0	0	0
mmu-miR-700-3p	9.3522	9.89416	7.58919	10.0193	12.9569	9.90461	7.80736	10.9498
mmu-miR-700-5p	7.37385	9.40435	10.4698	10.5973	10.8211	5.69367	9.58176	6.81427
mmu-miR-701-3p	1.37885	1.56739	1.60647	3.1792	2.06455	0.533782	1.71525	0.939899
mmu-miR-701-5p	1.0791	1.07758	1.71726	1.78228	1.92217	0.593091	0.828054	1.08088
mmu-miR-702-3p	0.3597	0	0.276978	0	0	0.118618	0.473174	0.234975
mmu-miR-702-5p	1.49875	1.91026	2.32661	1.92678	2.20694	1.42342	0.8872	0.798914
mmu-miR-704	1.61865	1.12656	0.49856	0.385357	0.640724	0.355854	0.236587	0.328965
mmu-miR-708-3p	33.7519	28.213	34.5668	42.6783	44.4947	23.1305	26.0245	19.6439
mmu-miR-708-5p	11.5704	11.584	10.9129	12.7168	15.0214	16.6065	10.8238	16.6832
mmu-miR-709	15.2873	16.4576	12.7964	12.8613	19.9336	8.18465	5.67808	22.7926
mmu-miR-712-3p	0	0	0	0	0.142383	0.415163	0	0.140985
mmu-miR-712-5p	1.7985	3.13478	2.60359	2.98652	3.20362	2.84683	3.01648	1.45684
mmu-miR-714	1.0791	0.930638	0.720142	0.818884	2.42051	0.533782	1.06464	0.657929
mmu-miR-744-3p	9.8318	6.51447	10.3036	9.24857	8.89894	8.24396	9.34518	6.06235
mmu-miR-744-5p	652.016	623.528	590.239	536.561	620.078	378.985	271.188	529.774
mmu-miR-760-3p	0.9592	0.538791	1.44028	2.26397	1.56621	2.6096	1.36037	5.40442
mmu-miR-760-5p	0	0	0	0	0.569532	0	0	0
mmu-miR-7a-1-3p	26.6178	33.9928	31.7416	23.4104	36.3789	21.114	17.2708	22.6046
mmu-miR-7a-5p	121.369	173.907	141.342	165.005	123.482	223.684	212.277	237.489
mmu-miR-871-3p	0	0.293886	0	0	0	0.771018	0	0.18798
mmu-miR-872-3p	217.259	229.427	247.563	206.889	241.411	199.634	181.344	194.183
mmu-miR-872-5p	864.12	1055.34	894.139	901.976	885.836	1308.77	1229.78	1135.4
mmu-miR-873a-3p	0.41965	0.979619	1.10791	0	1.06787	0.474472	0	0.28197
mmu-miR-873a-5p	6.3547	5.04504	5.76113	4.23893	4.62745	1.89789	1.30123	1.17487
mmu-miR-877-3p	16.786	11.6085	13.6827	12.2833	15.3774	21.9444	21.4111	19.9259
mmu-miR-877-5p	7.01415	4.94708	5.76113	3.56455	4.2003	6.22745	2.83904	5.07546
mmu-miR-879-5p	0.29975	1.27351	1.49568	1.49326	0.996682	1.00825	0.35488	0.234975
mmu-miR-883a-3p	0	0	0	0.433527	0.569532	0.237236	0	0.046995
mmu-miR-9-3p	17.7452	14.3514	13.1841	15.0771	20.2896	9.07429	12.5982	8.69407
mmu-miR-9-5p	583.254	702.73	697.263	630.01	586.191	807.789	773.875	728.657
mmu-miR-92a-1-5p	787.144	645.226	640.871	822.015	737.829	54.5643	45.8387	76.7428
mmu-miR-92a-3p	20172.8	19089.8	16519.4	18084.4	18415.5	18449.3	18719.1	17001.2
mmu-miR-92b-3p	2049.15	1578.19	1500.25	1485.05	1860.31	2278.59	1888.91	2680.17
mmu-miR-92b-5p	1.25895	3.13478	1.2741	0.289018	0.427149	0.296545	0.0591467	0.657929
mmu-miR-93-3p	43.0441	27.2334	24.928	33.2852	34.4567	33.6282	38.8594	32.8965
mmu-miR-93-5p	2056.54	1971.46	1923.27	2152.72	1933.95	3611.92	3067.58	3764.3
mmu-miR-96-3p	1.61865	5.19198	3.04675	1.01156	4.76983	0.533782	0.8872	1.31586
mmu-miR-96-5p	313.599	334.834	324.839	349.519	330.329	371.334	466.608	306.172
mmu-miR-98-3p	64.806	85.8636	82.6778	69.292	72.2594	26.0663	11.0604	36.0216
mmu-miR-98-5p	727.139	1009.08	744.599	839.291	601.13	1469.94	1308.69	1935.6
mmu-miR-99a-3p	168.579	127.865	147.075	141.956	149.929	97.8006	88.1877	75.2154
mmu-miR-99a-5p	5501.32	5278.29	4921.06	5308.93	5590.03	6976.53	11461.9	5284.9
mmu-miR-99b-3p	296.813	263.836	283.016	291.474	279.712	266.891	265.036	269.916
mmu-miR-99b-5p	38766.4	29874.2	30780.7	31787.2	32877	53412.2	95031.6	43842.5
mmu-miR-124-3p	0	0	0	0	0	0.177927	0.236587	0.328965
mmu-miR-124-5p	0	0	0	0	0	0	0.414027	0
mmu-miR-129-1-3p	0.389675	0.0979619	0.24928	0.0963392	0.462745	0.237236	0.295733	0.046995
mmu-miR-134-5p	0	0	0.166187	0.0481696	0.640724	0.296545	1.12379	0.516945
mmu-miR-135a-2-3p	0	0	0	0	0	0	0	0
mmu-miR-142-3p	0.77935	0	0.332373	0	0	0	0.118293	0
mmu-miR-143-5p	0	0	0	0	0	0.593091	0.473174	0
mmu-miR-153-5p	0	0.195924	0	0.144509	0	0.296545	0.236587	0.046995
mmu-miR-154-5p	0.17985	0	0.0553955	0.0963392	0	0.0593091	0	0
mmu-miR-18b-5p	0.029975	0.0734715	0.0276978	0.0481696	0.106787	0.0889636	0.0591467	0.0939899
mmu-miR-1947-3p	0.4796	0	0.221582	0	0	0	0	0.046995
mmu-miR-1956	0	0.587772	0.553955	0	0	0.296545	0.414027	0.657929
mmu-miR-203-5p	0.77935	0	0	0	0	0	0.35488	0
mmu-miR-206-5p	0.29975	0	0	0	0.0711915	0	0	0
mmu-miR-207	0	0	0	0	0	0	0	0
mmu-miR-214-3p	0.7194	0	0	0	0	0.533782	0.118293	0.0939899
mmu-miR-216a-5p	0	0	0.332373	0	0	0.415163	0	0
mmu-miR-216b-5p	0	0	0.553955	0	0	0	0	0
mmu-miR-218-2-3p	0.029975	0.0979619	0.0276978	0.0722544	0.0355958	0	0	0.0704924
mmu-miR-295-3p	0	0	0.49856	0.626205	0	0.0593091	0	0
mmu-miR-296-3p	0.29975	0	0	0	0.569532	0.118618	0.414027	0.0939899
mmu-miR-296-5p	0	0	0.0553955	0	0.427149	0	0	0.234975
mmu-miR-3058-5p	0.17985	0	0	0	0.854299	0.948945	0.295733	0.0939899
mmu-miR-3077-5p	0.3597	0.0979619	0.997119	0.289018	0	0	0	0.798914
mmu-miR-3097-3p	0.53955	0.636753	0	0	0.355958	0	0	0
mmu-miR-3107-3p	0	0.048981	0	0	0	0.118618	0	0.18798
mmu-miR-3108-3p	0	0	0	0.337187	0	0	0	0
mmu-miR-323-3p	0.1199	0	0	0	0.142383	0.177927	0	0.0939899
mmu-miR-3474	0	0	0	0	0	0.296545	0	0
mmu-miR-377-5p	0	0	0	0	0	0	0	0
mmu-miR-384-3p	0.05995	0	0	0.0481696	0	0	0	0
mmu-miR-3964	0	0	0	0	0	0	0	0
mmu-miR-3965	0.05995	0.195924	0.0830933	0.192678	0.0355958	0.0593091	0.147867	0.117487
mmu-miR-3971	0	0	0	0	0	0	0	0
mmu-miR-465c-5p	0	0	0	0	0	0	0	0.18798
mmu-miR-467g	0	0	0	0	0.355958	0	0	0
mmu-miR-483-3p	1.13905	0.146943	0	1.15607	0	0.533782	0.0591467	0.234975
mmu-miR-483-5p	0	0	0	0	0	0	0	0.28197
mmu-miR-487b-3p	0	0.048981	0.443164	0.0481696	0.142383	0.177927	0.17744	0.046995
mmu-miR-493-5p	0	0	0	0	0	0	0	0.140985
mmu-miR-495-3p	0	0	0	0	0	0	0	0.28197
mmu-miR-5132-3p	0	0	0	0.481696	0	0	0	0.140985
mmu-miR-5133	0	0	0	0	0	0	0	0
mmu-miR-5135	0	0	0	0	0	0	0	0
mmu-miR-5619-5p	0	0	0.221582	0	0	0	0	0
mmu-miR-5620-3p	0	0	0	0.144509	0.0711915	0.118618	0	0
mmu-miR-5621-3p	0	0	0	0	0	0	0	0.422955
mmu-miR-5621-5p	0	0	0	0	0.284766	0.355854	0	0
mmu-miR-5622-3p	0	0	0	0	0	0.533782	0	0.28197
mmu-miR-5623-5p	0.53955	0	0	0	0	0	0	0.46995
mmu-miR-5624-5p	0	0.538791	0	0	0	0	0	0
mmu-miR-5627-3p	0	0.881658	0	0.722544	0.213575	0.415163	0.591467	0.563939
mmu-miR-5627-5p	0	0.244905	0.387769	0	0.0711915	0	0.591467	0.28197
mmu-miR-598-5p	0	0	0.553955	0	0	0	0	0.046995
mmu-miR-6342	0	0	0	0	0	0	0	0
mmu-miR-6380	0	0	0	0	0	0	0	0
mmu-miR-6395	0	0	0.0830933	0	0	0	0.17744	0
mmu-miR-666-3p	0.1199	0.048981	0.221582	0.0963392	0.142383	0.237236	0.473174	0.328965
mmu-miR-669h-3p	0	0.195924	0	0	0	0	0.53232	0
mmu-miR-669p-3p	0	0	0.0553955	0.674375	0	0	0	0.046995
mmu-miR-694	0	0.636753	0	0	0	0	0	0
mmu-miR-758-3p	0	0	0	0	0	0	0	0
mmu-miR-7b-3p	0.05995	0.048981	0.110791	0.0963392	0	0	0	0
mmu-miR-7b-5p	0.629475	0.171433	0.360071	0.361272	0.106787	0.207582	0.17744	0.164482
mmu-miR-874-3p	0.77935	0.146943	1.05251	1.39692	0.640724	1.00825	0.70976	1.36285
mmu-miR-876-5p	0	0	0	0.240848	0	0	0	0
mmu-miR-881-3p	0	0	0	0	0.569532	0	0	0
mmu-miR-883b-3p	0	0	0	0	0	0	0	0
mmu-miR-1196-3p	0	0	0.0553955	0	0	0	0	0.140985
mmu-miR-1264-3p	0	0	0	0	0	0	0	0
mmu-miR-130c	0.029975	0	0	0	0	0	0	0
mmu-miR-139-3p	0	0	0	0	0	0	0	0
mmu-miR-1961	0	0	0	0	0	0	0	0
mmu-miR-1967	0	0	0	0	0	0	0	0
mmu-miR-1982-5p	0	0	0	0	0.284766	0	0	0.046995
mmu-miR-215-3p	0	0	0	0	0	0	0	0
mmu-miR-299b-3p	0	0	0	0	0	0	0	0
mmu-miR-3076-5p	0.17985	0	0.221582	0.0481696	0	0	0.0591467	0
mmu-miR-3092-5p	0	0	0	0	0	0.118618	0	0
mmu-miR-3093-3p	0	0	0	0	0	0	0	0
mmu-miR-3113-5p	0.29975	0	0	0	0	0	0	0
mmu-miR-3472	0	0	0	0	0	0	0	0
mmu-miR-376a-5p	0	0	0	0	0	0	0	0
mmu-miR-377-3p	0	0.048981	0	0.144509	0	0	0.0591467	0.0939899
mmu-miR-431-5p	0.29975	0.293886	0.221582	0.529866	0.427149	1.71996	0.828054	1.12788
mmu-miR-499-5p	0	0.342867	0	0	0	0.355854	0.650614	0.234975
mmu-miR-5120	0	0	0	0	0	0	0	0
mmu-miR-5134-5p	0	0	0	0	0	0	0.236587	0
mmu-miR-5616-3p	0.29975	0	0.997119	0	0.142383	0	0.295733	0.18798
mmu-miR-5625-3p	0	0	0	0	0	0	0	0
mmu-miR-5626-3p	0	0.048981	0	0.578035	0	0	0	0
mmu-miR-6353	0	0	0	0	0	0	0	0
mmu-miR-6375	0	0	0	0	0	0	0	0
mmu-miR-670-3p	0.2398	0	0	0.337187	0.213575	0.118618	0.17744	0.0939899
mmu-miR-692	0	0	0	0	0	0	0	0
mmu-miR-706	0	0	0	0	0	0	0	0
mmu-miR-717	0	0	0	0	0	0	0	0
mmu-miR-879-3p	0	0.048981	0.941724	0	0	0	0	0
mmu-miR-1249-5p	0	0	0	0	0	0	0	0
mmu-miR-136-5p	1.97835	1.12656	1.93884	2.60116	1.99336	2.01651	0.946347	1.17487
mmu-miR-141-5p	0.41965	0.146943	0.221582	0.144509	0.213575	0.296545	0.118293	0.046995
mmu-miR-150-3p	0	0.195924	0	0	0	0	0.118293	0
mmu-miR-1958	0	0	0	0.529866	0.0711915	0	0	0.0939899
mmu-miR-196a-2-3p	0	0	0.720142	0.433527	0	0.474472	0	0.140985
mmu-miR-200a-5p	1.9184	0	0	0.963392	0.640724	3.61785	0.591467	1.31586
mmu-miR-200b-5p	0	0	0	0.192678	0.0711915	0.296545	0.295733	0.046995
mmu-miR-293-3p	0	0	0	0	0	0	0	0
mmu-miR-293-5p	0.53955	0	0.221582	0.144509	0.213575	0	0	0.37596
mmu-miR-301b-5p	0.1199	0	0	0	0.142383	0	0	0
mmu-miR-302a-3p	0	0	0	0	0	0	0	0
mmu-miR-3062-5p	0.4796	0.146943	0	0.289018	0	0	0	0.18798
mmu-miR-3081-5p	0	0.391848	0	0	0	0	0	0
mmu-miR-3087-3p	0	0	0.49856	0	0	0	0	0
mmu-miR-3090-5p	0	0	0	0	0	0	0	0
mmu-miR-3473c	0	0.048981	0	0	0	0	0	0
mmu-miR-370-3p	0.05995	0	0.0553955	0.0481696	0.284766	0.533782	0.118293	0.28197
mmu-miR-379-3p	0	0	0	0	0.142383	0	0	0
mmu-miR-384-5p	0.17985	0.195924	0.166187	0.385357	0.355958	0.177927	0.0591467	0.046995
mmu-miR-465b-5p	0	0	0	0	0	0	0	0
mmu-miR-466m-5p	0	0.0244905	0	0	0	0	0.0295733	0
mmu-miR-5124a	0	0	0	0	0	0	0	0
mmu-miR-539-3p	0	0	0	0	0	0	0	0
mmu-miR-5626-5p	0.1199	0.146943	0	0	0	0.0593091	0	0
mmu-miR-6400	0	0	0	0	0	0	0	0
mmu-miR-698-5p	0	0	0	0	0	0	0	0
mmu-miR-874-5p	0.05995	0	0	0	0	0	0	0
mmu-miR-1186b	0	0.293886	0	0.240848	0	0	0	0
mmu-miR-3089-5p	0.4796	0	0	0	0	0	0	0.046995
mmu-miR-411-3p	0.1199	0.048981	0	0	0	0.0593091	0.414027	0.328965
mmu-miR-434-5p	0.7194	0.636753	0.720142	1.73411	1.7086	1.89789	1.06464	0.986894
mmu-miR-654-3p	0	0	0	0	0	0	0	0
mmu-miR-705	0	0	0	0	0	0	0	0
mmu-miR-1970	0	0.538791	0	0.481696	0	0.593091	0.473174	0.28197
mmu-miR-217-3p	0	0	0	0	0	0	0	0
mmu-miR-3059-5p	0	0	0	0	0	0	0	0
mmu-miR-3086-3p	0.1199	0	0	0	0	0.0593091	0.53232	0.37596
mmu-miR-363-3p	0	0	0	0	0	0.237236	0	0
mmu-miR-382-3p	0	0	0	0.0481696	0	0.118618	0.0591467	0
mmu-miR-382-5p	0.1199	0.048981	0.0553955	0	0.213575	0	0.118293	0.046995
mmu-miR-485-5p	0.05995	0.048981	0	0.0481696	0.0711915	0.237236	0.118293	0.046995
mmu-miR-5623-3p	0	0	0.443164	0.192678	0	0	0	0
mmu-miR-5624-3p	0	0	0	0	0	0	0	0
mmu-miR-672-5p	0.5995	0	0	0.0481696	0	0.177927	0.35488	0
mmu-miR-688	0	0	0.443164	0	0	0	0.295733	0.37596
mmu-miR-138-2-3p	0	0	0	0	0	0	0.236587	0.28197
mmu-miR-145b	0	0.0979619	0	0	0	0	0	0.0234975
mmu-miR-216a-3p	0	0	0	0	0	0	0	0
mmu-miR-341-3p	0.5995	0.48981	0.720142	0.626205	0.355958	0.711709	0.473174	0.234975
mmu-miR-6541	0	0	0	0	0.0711915	0.0593091	0	0
mmu-miR-154-3p	0.5995	0	0	0	0	0	0	0.0939899
mmu-miR-1895	0	0	0	0	0	0	0	0
mmu-miR-202-5p	0	0	0	0	0.213575	0	0	0
mmu-miR-3080-5p	0	0	0	0	0	0.177927	0	0
mmu-miR-337-3p	0	0.048981	0.0553955	0.0963392	0	0	0	0.046995
mmu-miR-346-5p	0	0	0	0	0	0	0	0
mmu-miR-376c-3p	0.1199	0.048981	0.110791	0.144509	0.0711915	0.177927	0	0
mmu-miR-466j	0	0	0	0	0	0	0.26616	0
mmu-miR-467f	0.05995	0	0	0	0	0	0	0
mmu-miR-496a-3p	0	0	0	0	0.142383	0.0593091	0	0
mmu-miR-497-3p	0	0	0	0.481696	0	0	0	0
mmu-miR-1224-5p	0.1199	0.440829	0	0.0963392	0.142383	0.118618	0.118293	0.18798
mmu-miR-134-3p	0.05995	0	0	0	0	0	0	0.046995
mmu-miR-1903	0.05995	0	0	0	0	0	0	0
mmu-miR-3113-3p	0.1199	0	0	0	0	0	0	0
mmu-miR-329-5p	0.17985	0	0.0553955	0.0963392	0.142383	0.0593091	0.118293	0.046995
mmu-miR-337-5p	0.05995	0	0	0	0	0.0593091	0	0.046995
mmu-miR-369-5p	0.17985	0	0.0553955	0.192678	0.783107	0.118618	0.295733	0.140985
mmu-miR-374c-3p	0.05995	0	0	0	0.0711915	0	0.118293	0
mmu-miR-376b-3p	0.05995	0.0979619	0.0553955	0.0963392	0.0711915	0.0593091	0.0591467	0.140985
mmu-miR-376b-5p	0.1199	0.146943	0.166187	0	0	0.0593091	0.0591467	0
mmu-miR-380-3p	0.05995	0	0	0	0	0.118618	0.0591467	0
mmu-miR-410-5p	0.05995	0	0	0	0	0.118618	0	0
mmu-miR-431-3p	0.05995	0	0.0553955	0.0481696	0.0711915	0.237236	0.0591467	0.18798
mmu-miR-433-3p	0.1199	0	0.609351	0.289018	0.213575	0.593091	0.35488	0.18798
mmu-miR-488-3p	0.17985	0.293886	0.0553955	0	0	0.0593091	0.0591467	0.140985
mmu-miR-5112	0.1199	0.048981	0	0	0	0	0	0
mmu-miR-6352	0.1199	0	0	0	0	0	0	0
mmu-miR-6416-5p	0.53955	0	0	0	0.854299	0	0	0
mmu-miR-6540-5p	0.1199	0	0	0	0	0	0	0
mmu-miR-666-5p	0.05995	0.293886	0.276978	0.192678	0.783107	0.948945	0.473174	0.657929
mmu-miR-667-3p	0.1199	0	0	0	0.213575	0	0.0591467	0
mmu-miR-668-3p	0.3597	0.146943	0.166187	0.289018	0.213575	0.533782	0.236587	0.140985
mmu-miR-673-3p	0.05995	0.0979619	0.110791	0.144509	0.0711915	0.237236	0.0591467	0.0939899
mmu-miR-673-5p	0.7194	0.244905	0.387769	0.433527	0.213575	0.711709	0.591467	0.37596
mmu-miR-7a-2-3p	0.1199	0.195924	0.443164	0.433527	0.142383	0.296545	0.118293	0.140985
mmu-miR-1193-3p	0	0.048981	0	0	0	0	0	0
mmu-miR-133b-5p	0	0.244905	0	0	0	0	0	0
mmu-miR-194-1-3p	0	0.195924	0	0	0	0	0	0
mmu-miR-3079-3p	0	0.195924	0	0	0	0	0	0
mmu-miR-3100-3p	0	0.0979619	0	0	0	0	0	0
mmu-miR-325-3p	0	0.048981	0.110791	0	0.0711915	0	0.0591467	0
mmu-miR-344g-5p	0	0.636753	0.221582	0	0	0	0	0
mmu-miR-383-5p	0	0.0979619	0	0	0	0.0593091	0.118293	0.046995
mmu-miR-465a-5p	0	0.146943	0	0	0	0	0	0
mmu-miR-466p-3p	0	0.048981	0	0	0	0	0	0
mmu-miR-680	0	0.048981	0	0	0	0	0	0
mmu-miR-1188-5p	0	0	0.0553955	0	0	0	0	0
mmu-miR-1224-3p	0	0	0.0553955	0	0	0	0	0
mmu-miR-325-5p	0	0	0.0553955	0	0	0	0	0.046995
mmu-miR-329-3p	0	0	0.0553955	0	0	0	0	0
mmu-miR-375-5p	0	0	0.0553955	0	0	0.0593091	0	0
mmu-miR-376a-3p	0	0	0.0553955	0.0481696	0.213575	0	0.0591467	0
mmu-miR-379-5p	0	0	0.0553955	0.0963392	0.0711915	0	0	0.046995
mmu-miR-540-5p	0	0	0.110791	0.0963392	0.0711915	0.0593091	0.0591467	0
mmu-miR-770-5p	0	0	0.0553955	0	0	0	0.0591467	0
mmu-miR-219-2-3p	0	0	0	0.192678	0	0	0	0
mmu-miR-343	0	0	0	0	0.0711915	0	0	0.046995
mmu-miR-380-5p	0	0	0	0	0.0711915	0	0	0
mmu-miR-433-5p	0	0	0	0	0.0711915	0.0593091	0	0
mmu-miR-669i	0	0	0	0	0.284766	0	0	0
mmu-miR-878-5p	0	0	0	0	0.142383	0	0	0
mmu-miR-1193-5p	0	0	0	0	0	0.0593091	0	0
mmu-miR-138-1-3p	0	0	0	0	0	0.0593091	0	0
mmu-miR-1904	0	0	0	0	0	0.0593091	0	0
mmu-miR-299a-5p	0	0	0	0	0	0.0593091	0.591467	0
mmu-miR-3074-2-3p	0	0	0	0	0	0.355854	0	0
mmu-miR-341-5p	0	0	0	0	0	0.0593091	0	0
mmu-miR-374b-3p	0	0	0	0	0	0.415163	0	0
mmu-miR-488-5p	0	0	0	0	0	0.0593091	0	0
mmu-miR-539-5p	0	0	0	0	0	0.0593091	0	0
mmu-miR-6398	0	0	0	0	0	0.118618	0	0
mmu-miR-802-3p	0	0	0	0	0	0.0593091	0	0
mmu-miR-1199-3p	0	0	0	0	0	0	0.118293	0
mmu-miR-122-3p	0	0	0	0	0	0	0.17744	0
mmu-miR-3073b-5p	0	0	0	0	0	0	0.118293	0
mmu-miR-344c-5p	0	0	0	0	0	0	0.414027	0
mmu-miR-543-5p	0	0	0	0	0	0	0.0591467	0
mmu-miR-547-5p	0	0	0	0	0	0	0.295733	0.28197
mmu-miR-770-3p	0	0	0	0	0	0	0.0591467	0
mmu-miR-1188-3p	0	0	0	0	0	0	0	0.046995
mmu-miR-137-3p	0	0	0	0	0	0	0	0.046995
mmu-miR-2183	0	0	0	0	0	0	0	0.046995
mmu-miR-412-3p	0	0	0	0	0	0	0	0.046995
mmu-miR-6344	0	0	0	0	0	0	0	0.046995
mmu-miR-344e-3p	0	0	0	0	0	0	0	0
mmu-miR-370-5p	0	0	0	0	0	0	0	0
mmu-miR-465a-3p	0	0	0	0	0	0	0	0
mmu-miR-465b-3p	0	0	0	0	0	0	0	0
mmu-miR-465c-3p	0	0	0	0	0	0	0	0
mmu-miR-679-3p	0	0	0	0	0	0	0	0
mmu-miR-711	0	0	0	0	0	0	0	0
mmu-miR-871-5p	0	0	0	0	0	0	0	0
mmu-miR-323-5p	0	0	0	0	0	0	0	0
mmu-miR-670-5p	0	0	0	0	0	0	0	0
mmu-miR-693-5p	0	0	0	0	0	0	0	0
mmu-miR-802-5p	0	0	0	0	0	0	0	0
mmu-miR-880-3p	0	0	0	0	0	0	0	0
mmu-miR-1298-5p	0	0	0	0	0	0	0	0
mmu-miR-290-5p	0	0	0	0	0	0	0	0
mmu-miR-409-5p	0	0	0	0	0	0	0	0
mmu-miR-544-3p	0	0	0	0	0	0	0	0
mmu-miR-653-5p	0	0	0	0	0	0	0	0
mmu-miR-200c-5p	0	0	0	0	0	0	0	0
mmu-miR-3088-3p	0	0	0	0	0	0	0	0
mmu-miR-504-5p	0	0	0	0	0	0	0	0
mmu-miR-675-5p	0	0	0	0	0	0	0	0
mmu-miR-767	0	0	0	0	0	0	0	0
